# Supplementary material for: Clustering of predicted loss-of-function variants in genes linked with monogenic disease can explain incomplete penetrance
Source: Genome Med. 2024 Apr 26;16:64. doi: 10.1186/s13073-024-01333-4 (PMC11046769; doi:10.1186/s13073-024-01333-4)
Supplement: Supplementary file 2 — Additional file 2. Table S1. Contains Table S1 showing the clusters assigned to genes, along with descriptive data on the genes [file 13073_2024_1333_MOESM2_ESM.xlsx]

## Sheet: Table S1
Table S1: Table summarising the number of variants present in each gene in UKB and the clusters which each gene is classified into. Column headings: CDS_len - length of the coding sequence of the transcript, count_lof - number of pLoFs in the gene in UKB, gnomad_pLI - pLI score for the gene from gnomAD v2, count_lof_snv - number of pLoF SNVs in the gene in UKB, count_loftee_low - number of pLoFs …
gene	transcript	chr	CDS_len	gnomad_pLI	count_lof	count_lof_snv	count_loftee_low	count_mis	count_synon	lof_clust	lof_snv_clust	mis_clust	synon_clust	clinvar_count_lof	clinvar_clust	clinvar_snv_clust	count_poss_lof_snv	poss_lof_snv_clust	p_nonuniform	AD-DDG2P	AR-DDG2P	transcript_mane_plus_clinical	clust_mane_plus_clinical	count_lof_mane_plus_clinical
SLC25A3	ENST00000552981	12	1079	0.07	17	2	0	206	98	2		1	1	2	4	4	77	1	0.0369			ENST00000228318	0	18
DYSF	ENST00000410020	2	6304	0	121	52	0	1448	687	1	1	1	1	354	1	1	456	1	0			ENST00000258104	1	121
LDB3	ENST00000361373	10	2171	0	34	10	0	529	238	1	2	1	1	9	5	5	109	0	0.0009			ENST00000263066	3	12
LAMA3	ENST00000313654	18	9927	0	159	76	0	2134	836	1	1	1	1	96	4	4	705	1	0		1	ENST00000269217	0	69
CACNA1D	ENST00000350061	3	6438	1	24	12	0	1037	595	1	3	1	1	6	3	3	463	1	0.0104		1	ENST00000288139	1	26
RAB28	ENST00000330852	4	659	0.02	16	6	0	136	54	3	4	1	3	5	4	4	63	1	NA		1	ENST00000288723	4	17
CLPB	ENST00000538039	11	2018	0	37	18	0	429	208	2	2	1	1	24	0	0	158	0	0.0003		1	ENST00000294053	3	42
MECP2	ENST00000453960	X	1494	0.89	3	1	0	418	231	6		2	2	518	0	3	156	1	NA	1		ENST00000303391	6	3
BMP1	ENST00000306385	8	2941	0	39	17	0	647	320	2	2	1	1	7	5	5	184	1	0.0004			ENST00000306349	0	30
GCNT2	ENST00000495262	6	1206	0	44	13	0	325	129	2	1	1	1	9	4	4	78	1	0.0001		1	ENST00000316170	0	59
USH1C	ENST00000005226	11	2673	0	53	22	0	636	281	1	1	1	1	35	3	3	238	0	0		1	ENST00000318024	1	36
PCDH15	ENST00000644397	10	5186	0	125	39	0	1242	457	2	2	1	1	133	1	3	366	1	0		1	ENST00000320301	0	173
SEPTIN9	ENST00000427177	17	1749		8	1	0	360	219	3		1	1	2	5	5	140	1	0.2274			ENST00000329047	3	5
MASP1	ENST00000296280	3	2176	0	38	23	0	468	222	1	2	1	1	13	3	0	140	1	0.0004		1	ENST00000337774	0	36
OTOF	ENST00000272371	2	5948	0	119	51	0	1475	668	1	2	1	1	82	0	0	447	1	0			ENST00000339598	0	74
SLC4A4	ENST00000264485	4	3216	1	22	8	0	477	263	2	4	1	1	4	3	3	241	1	0.0136		1	ENST00000340595	3	23
WNK1	ENST00000315939	12	7121	1	34	16	0	1216	625	3	3	1	1	4	3	4	544	1	0.0009		1	ENST00000340908	3	77
WDR35	ENST00000281405	2	3486	0	75	31	0	669	242	1	2	1	1	33	0	0	299	1	0		1	ENST00000345530	1	75
SCN8A	ENST00000627620	12	5917	1	6	3	0	557	480	2		3	1	175	0	0	444	1	NA			ENST00000354534	5	8
SYNE1	ENST00000367255	6	26250	0	368	221	0	5431	2252	1	1	1	1	186	1	1	2893	1	0			ENST00000354674	0	41
RBFOX1	ENST00000550418	16	1181	0.95	5	2	0	327	216	4		1	1	2	6	NA	67	3	0.4086			ENST00000355637	4	11
PLEC	ENST00000345136	8	13612	0	139	91	12	4231	2354	2	2	1	1	77	0	0	1305	0	0	1	1	ENST00000356346	0	136
VPS13B	ENST00000357162	8	11933	0	226	98	0	2333	916	1	1	1	1	425	1	1	942	1	0		1	ENST00000358544	0	230
SLC39A14	ENST00000381237	8	1471	0.15	16	4	0	230	162	3		1	1	6	5	5	98	1	0.0414			ENST00000359741	3	16
TTN	ENST00000589042	2	107614	0	1074	486	0	21685	7943	1	1	1	1	1863	0	0	9684	1	0	1		ENST00000360870	3	264
DST	ENST00000680361	6	23353	1	200	90	0	4466	1780	3	1	1	1	41	0	3	NA	NA	0			ENST00000370765	0	147
GNAS	ENST00000371085	20	1172	0.68	4	1	0	94	139	2		2	2	116	1	1	95	1	NA	1		ENST00000371075	0	17
STXBP1	ENST00000373299	9	1766	1	0	0	0	184	144	7		1	1	210	1	1	147	1	NA	1		ENST00000373302	6	2
CACNB2	ENST00000324631	10	1969	0	30	10	0	528	208	5	5	1	1	2	4	4	157	1	0.0027			ENST00000377329	0	31
P4HA2	ENST00000360568	5	1588	0	30	15	0	318	126	1	2	1	1	2	3	3	127	1	0.002			ENST00000379104	3	32
FHL1	ENST00000370683	X	885	0.97	3	1	0	125	67	4		1	1	56	0	0	68	1	NA	1		ENST00000394155	4	4
MITF	ENST00000352241	3	1571	0.98	14	7	0	330	157	1	3	1	1	48	3	3	149	1	0.0727	1	1	ENST00000394351	4	10
REEP6	ENST00000233596	19	550	0	10	3	2	158	77	2		1	1	9	0	4	30	0	NA		1	ENST00000395479	3	10
GNE	ENST00000642385	9	2158	0	46	18	0	319	156	3	1	1	1	101	1	1	151	1	0			ENST00000396594	0	50
CACNA1C	ENST00000399655	12	6370	1	11	6	3	942	668	2	5	2	1	34	3	3	416	1	0.1332			ENST00000399603	4	11
SCN5A	ENST00000423572	3	6021	0.91	46	16	3	1182	632	2	2	1	1	271	1	1	389	1	0.0001	1		ENST00000413689	0	45
GNAL	ENST00000334049	18	1365	1	13	4	0	205	144	5		3	2	11	0	0	100	1	NA			ENST00000423027	4	4
NEB	ENST00000397345	2	25398	0	339	141	0	4568	1745	2	2	1	1	503	0	1	2402	1	0		1	ENST00000427231	0	340
PTCH1	ENST00000331920	9	4321	1	13	4	0	952	488	5		1	1	368	0	3	261	1	0.0909	1		ENST00000437951	4	15
ITGA6	ENST00000684293	2	3197	0	52	15	0	561	258	2	4	1	1	8	3	3	NA	NA	0.0001			ENST00000442250	3	57
ERCC6	ENST00000355832	10	4462	0	97	51	2	940	407	1	2	1	1	142	1	1	450	1	0		1	ENST00000447839	0	75
MOCS2	ENST00000396954	5	562	0	11	4	0	133	60	1		1	1	8	5	5	46	0	NA		1	ENST00000450852	4	7
MYH11	ENST00000300036	16	5879	0.77	56	25	0	1161	717	1	2	1	1	28	0	3	711	1	0.0001			ENST00000452625	0	53
NFASC	ENST00000339876	1	3695	1	25	14	0	776	408	1	2	1	1	4	0	0	240	1	0.0076			ENST00000539706	1	31
DNM1L	ENST00000549701	12	2191	0	34	15	0	247	154	2	2	1	1	33	0	0	188	1	0.001			ENST00000553257	0	35
CDKN2A	ENST00000304494	9	468	0.39	7	3	1	147	67	3		1	1	84	0	3	20	3	NA	1		ENST00000579755	3	6
TCF3	ENST00000262965	19	1947	0.03	32	11	4	595	340	2	2	1	1	4	4	4	114	0	0.0018			ENST00000588136	0	34
CUX1	ENST00000292535	7	4494	1	16	9	2	872	547	2	2	1	1	10	0	0	428	1	0.0409			ENST00000622516	0	13
GRIA3	ENST00000620443	X	2670	1	4	1	0	165	153	3		3	2	19	3	3	216	1	NA	1		ENST00000622768	3	4
SCN2A	ENST00000375437	2	5992	1	6	0	0	669	466	6		1	1	395	0	0	481	1	0.3447	1		ENST00000631182	6	8
IQSEC2	ENST00000642864	X	4452	1	5	0	0	450	328	4		1	1	119	1	0	292	1	0.4058			ENST00000639161	5	2
HK1	ENST00000359426	10	2736	0.91	27	8	0	413	284	3	3	1	1	11	0	0	217	1	0.0047	1		ENST00000643399	3	28
SMARCA4	ENST00000344626	19	4910	1	17	9	0	637	624	1	4	2	1	129	0	0	469	1	0.0346	1		ENST00000646693	3	18
DYNC2H1	ENST00000375735	11	12835	0	264	137	0	2510	999	1	1	1	1	156	1	1	1181	1	0		1	ENST00000650373	1	264
LMNA	ENST00000368300	1	1983	1	9	3	0	342	207	5		1	1	297	0	0	169	0	0.178	1	1	ENST00000677389	0	4
SNAI2	ENST00000020945	8	804	0.8	2	0	0	114	65	4		3	3	0	NA	NA	58	0	NA	1	1	NA	NA	NA
NR2F1	ENST00000327111	5	1269	0.99	0	0	0	152	181	7		2	1	64	3	5	81	1	NA	1	1	NA	NA	NA
OTC	ENST00000039007	X	1055	0.87	1	0	0	119	57	5		1	2	318	0	0	92	1	NA	1		NA	NA	NA
TNFRSF1A	ENST00000162749	12	1358	0.99	3	1	1	225	148	6		1	1	29	5	5	82	1	NA	1		NA	NA	NA
HSD17B10	ENST00000168216	X	780	0.94	0	0	0	40	53	7		3	1	15	0	0	53	1	NA	1		NA	NA	NA
LAMP2	ENST00000200639	X	1224	0.27	2	0	0	155	59	4		1	1	95	0	0	65	1	NA	1		NA	NA	NA
STX1B	ENST00000215095	16	857	0.99	3	2	0	96	88	2		1	1	28	0	0	90	1	NA	1		NA	NA	NA
ABCD1	ENST00000218104	X	2228	1	4	2	0	347	212	2		1	1	243	1	3	139	0	NA	1		NA	NA	NA
GLA	ENST00000218516	X	1283	1	2	1	0	115	51	4		1	3	359	1	1	95	1	NA	1		NA	NA	NA
CNOT3	ENST00000221232	19	2245	1	2	0	0	354	281	4		2	1	18	0	5	169	0	NA	1		NA	NA	NA
CRX	ENST00000221996	19	897	0.51	4	1	3	194	107	5		1	1	66	0	1	54	3	NA	1		NA	NA	NA
PHOX2B	ENST00000226382	4	942	0.94	3	1	0	177	125	4		2	1	28	0	0	52	0	NA	1		NA	NA	NA
SOX9	ENST00000245479	17	1527	1	0	0	0	315	207	7		2	1	85	3	5	117	1	NA	1		NA	NA	NA
DLL4	ENST00000249749	15	2047	1	1	0	0	340	191	4		1	1	17	1	1	100	0	NA	1		NA	NA	NA
EIF2S3	ENST00000253039	X	1407	0.96	0	0	0	64	87	7		2	1	8	0	0	119	1	NA	1		NA	NA	NA
SNAP25	ENST00000254976	20	614	0.99	2	2	0	61	47	4		2	1	18	5	5	69	1	NA	1		NA	NA	NA
IL6	ENST00000258743	7	634	0.32	3	2	1	118	55	6		1	2	0	NA	NA	58	0	NA	1		NA	NA	NA
CFC1	ENST00000259216	2	666	0.11	3	2	0	21	10	6		5	5	1	4	4	33	3	NA	1		NA	NA	NA
FOXF1	ENST00000262426	16	1138	0.96	3	2	0	266	188	6		2	1	43	3	3	64	0	NA	1		NA	NA	NA
GNAO1	ENST00000262493	16	1057	0.99	3	0	0	85	98	4		3	1	59	4	4	85	1	NA	1		NA	NA	NA
UPF1	ENST00000262803	19	3334	1	3	1	0	420	412	4		1	1	1	4	4	245	1	NA	1		NA	NA	NA
SYP	ENST00000263233	X	936	0.92	1	1	0	135	92	6		2	1	6	3	4	55	1	NA	1		NA	NA	NA
NOVA2	ENST00000263257	19	1475	0.98	1	1	0	175	174	5		1	1	9	4	NA	93	5	NA	1		NA	NA	NA
CTCF	ENST00000264010	16	2174	1	2	0	0	250	223	5		2	1	50	0	0	231	1	NA	1		NA	NA	NA
ARCN1	ENST00000264028	11	1526	1	1	1	0	245	126	6		1	1	14	3	0	151	1	NA	1		NA	NA	NA
FGF10	ENST00000264664	5	624	0.94	2	2	0	85	64	4		3	2	15	0	3	48	0	NA	1		NA	NA	NA
CLTC	ENST00000269122	17	4996	1	3	1	0	421	364	4		1	1	47	0	0	430	1	NA	1		NA	NA	NA
TP53	ENST00000269305	17	1172	0.53	4	1	0	227	108	2		1	1	569	3	3	87	0	NA	1		NA	NA	NA
MYRF	ENST00000278836	11	3429	1	4	2	0	611	367	2		1	1	34	0	3	199	0	NA	1		NA	NA	NA
MYCN	ENST00000281043	2	1393	0.89	2	1	0	332	195	6		1	1	47	0	4	97	0	NA	1		NA	NA	NA
MED13L	ENST00000281928	12	6602	1	0	0	0	1009	599	7		1	1	150	1	3	467	1	NA	1		NA	NA	NA
YAP1	ENST00000282441	11	1506	1	3	0	0	317	153	4		1	1	5	3	3	130	1	NA	1		NA	NA	NA
NIPBL	ENST00000282516	5	8369	1	1	0	0	1139	607	4		1	1	340	1	1	821	1	NA	1		NA	NA	NA
SLC6A1	ENST00000287766	3	1786	1	0	0	0	217	191	7		1	2	93	0	0	87	0	NA	1		NA	NA	NA
SHH	ENST00000297261	7	1386	0.98	4	2	2	262	190	6		2	1	55	1	0	70	3	NA	1		NA	NA	NA
RAD21	ENST00000297338	8	1883	1	2	0	0	271	144	4		2	1	36	0	3	197	1	NA	1		NA	NA	NA
HPRT1	ENST00000298556	X	648	0.94	2	0	0	18	24	6		3	3	63	3	3	48	1	NA	1		NA	NA	NA
HNRNPR	ENST00000302271	1	1892	1	4	0	0	234	146	4		2	1	2	6	6	189	1	NA	1		NA	NA	NA
POLR1D	ENST00000302979	13	400	0.36	2	1	0	78	33	6		1	3	12	3	3	45	1	NA	1		NA	NA	NA
MSL2	ENST00000309993	3	1732	0.62	3	0	0	261	161	6		1	1	0	NA	NA	117	0	NA	1		NA	NA	NA
HCFC1	ENST00000310441	X	6082	1	4	1	0	675	624	4		2	1	7	4	4	328	1	NA	1		NA	NA	NA
FOXG1	ENST00000313071	14	1469	0.94	1	0	0	206	200	6		3	1	194	0	0	79	3	NA	1		NA	NA	NA
HNRNPD	ENST00000313899	4	1060	1	1	1	0	156	85	6		3	3	0	NA	NA	110	0	NA	1		NA	NA	NA
KDM3B	ENST00000314358	5	5262	1	2	0	0	733	493	3		3	1	16	4	4	391	1	NA	1		NA	NA	NA
PRPF31	ENST00000321030	19	1487	0.98	2	1	0	245	185	3		1	1	123	3	3	141	1	NA	1		NA	NA	NA
SET	ENST00000322030	9	826	1	0	0	0	88	81	7		2	1	15	3	3	98	0	NA	1		NA	NA	NA
FOXJ1	ENST00000322957	17	1264	0.97	2	1	0	299	152	6		1	1	4	4	4	69	0	NA	1		NA	NA	NA
ARID1A	ENST00000324856	1	6838	1	4	0	0	1340	808	5		1	2	57	0	0	545	1	NA	1		NA	NA	NA
SOX2	ENST00000325404	3	953	0.71	1	1	0	148	106	4		2	1	68	3	3	74	3	NA	1		NA	NA	NA
STK11	ENST00000326873	19	1293	0.99	3	1	0	276	208	6		2	1	202	0	0	99	0	NA	1		NA	NA	NA
SMAD3	ENST00000327367	15	1269	0.8	4	3	0	149	165	3		2	1	92	1	3	89	1	NA	1		NA	NA	NA
NKX2-5	ENST00000329198	5	973	0.95	4	0	0	224	125	5		1	1	71	0	0	56	0	NA	1		NA	NA	NA
ATP6V0C	ENST00000330398	16	465	0.74	0	0	0	37	81	7		1	1	1	6	6	22	3	NA	1		NA	NA	NA
PURA	ENST00000331327	5	968	0.94	0	0	0	76	154	7		1	1	148	0	0	83	0	NA	1		NA	NA	NA
NOG	ENST00000332822	17	698	0.89	3	2	0	130	88	3		1	1	30	0	4	40	0	NA	1		NA	NA	NA
PIGA	ENST00000333590	X	1450	0.96	2	1	0	135	85	4		2	1	34	3	5	92	1	NA	1		NA	NA	NA
ZMIZ1	ENST00000334512	10	3183	1	2	1	0	581	392	4		1	1	24	5	3	201	1	NA	1		NA	NA	NA
RORA	ENST00000335670	15	1561	0.4	2	1	0	260	155	3		1	1	15	0	0	144	1	NA	1		NA	NA	NA
EIF5A	ENST00000336458	17	461	0.74	2	0	0	17	49	4		2	2	5	3	3	40	1	NA	1		NA	NA	NA
NF2	ENST00000338641	22	1772	1	2	2	0	283	169	6		1	1	109	1	1	206	1	NA	1		NA	NA	NA
MAOA	ENST00000338702	X	1569	1	2	1	0	152	90	4		1	1	7	4	4	126	1	NA	1		NA	NA	NA
SATB1	ENST00000338745	3	2282	0.99	4	0	0	281	209	4		1	1	11	4	4	220	1	NA	1		NA	NA	NA
NR4A2	ENST00000339562	2	1791	1	1	0	0	306	177	6		3	1	10	0	4	119	1	NA	1		NA	NA	NA
EYA1	ENST00000340726	8	1763	0.95	4	1	0	341	147	4		1	1	75	0	0	118	1	NA	1		NA	NA	NA
IDS	ENST00000340855	X	1644	1	3	2	0	198	110	6		1	1	196	1	1	92	1	NA	1		NA	NA	NA
GATA2	ENST00000341105	3	1438	0.98	1	1	0	292	171	4		1	1	171	3	3	80	0	NA	1		NA	NA	NA
ATP7A	ENST00000341514	X	4481	1	2	2	0	554	216	4		1	1	105	0	0	337	1	NA	1		NA	NA	NA
SMAD4	ENST00000342988	18	1648	1	3	1	0	154	114	4		2	1	162	0	3	117	1	NA	1		NA	NA	NA
USP7	ENST00000344836	16	3278	1	0	0	0	372	332	7		1	1	17	3	3	312	1	NA	1		NA	NA	NA
BCAP31	ENST00000345046	X	734	0.43	0	0	0	74	53	7		2	1	6	4	4	71	0	NA	1		NA	NA	NA
TLK2	ENST00000346027	17	2232	1	1	1	0	179	159	5		1	1	48	3	3	232	1	NA	1		NA	NA	NA
FTSJ1	ENST00000348411	X	979	0.99	3	0	0	85	77	2		1	1	7	5	5	60	0	NA	1		NA	NA	NA
CTNNB1	ENST00000349496	3	2332	1	2	1	0	287	198	4		1	1	158	0	3	184	1	NA	1		NA	NA	NA
FOXP2	ENST00000350908	7	2132	1	2	0	0	324	180	6		1	1	27	3	3	244	3	NA	1		NA	NA	NA
PTPN11	ENST00000351677	12	1767	1	4	2	0	231	134	2		1	1	147	3	3	173	1	NA	1		NA	NA	NA
TCF4	ENST00000354452	18	1998	1	1	0	0	276	168	5		1	1	139	0	0	142	0	NA	1		NA	NA	NA
NKX2-1	ENST00000354822	14	1203	0.36	4	4	0	246	148	4		1	1	57	0	0	84	0	NA	1		NA	NA	NA
WAC	ENST00000354911	10	1930	1	2	0	0	380	171	5		1	1	53	1	0	156	1	NA	1		NA	NA	NA
PAX2	ENST00000355243	10	1175	0.67	4	1	0	224	133	4		1	1	53	3	3	63	1	NA	1		NA	NA	NA
SON	ENST00000356577	21	7269	1	3	0	0	1522	760	4		1	1	85	0	0	640	1	NA	1		NA	NA	NA
ZDHHC9	ENST00000357166	X	1086	0.74	4	1	0	90	68	6		2	1	12	3	3	73	0	NA	1		NA	NA	NA
MAX	ENST00000358664	14	478	0.83	2	1	0	73	40	5		2	1	18	0	4	44	1	NA	1		NA	NA	NA
ZBTB18	ENST00000358704	1	1594	1	0	0	0	227	182	7		3	1	51	0	5	123	1	NA	1		NA	NA	NA
ZNF148	ENST00000360647	3	2379	1	0	0	0	268	192	7		1	1	16	0	3	233	1	NA	1		NA	NA	NA
CHAMP1	ENST00000361283	13	2438	0.99	4	1	0	519	206	5		1	1	40	3	0	208	1	NA	1		NA	NA	NA
IRF6	ENST00000367021	1	1397	1	4	4	0	194	116	2		1	1	72	3	3	119	1	NA	1		NA	NA	NA
NUS1	ENST00000368494	6	877	0.98	0	0	0	204	117	7		3	3	19	5	4	48	0	NA	1		NA	NA	NA
GATAD2B	ENST00000368655	1	1772	1	1	1	0	278	168	6		1	1	59	3	3	163	1	NA	1		NA	NA	NA
RAB39B	ENST00000369454	X	640	0.83	2	0	0	47	41	6		1	2	9	0	0	48	1	NA	1		NA	NA	NA
DKC1	ENST00000369550	X	1530	1	4	2	0	120	90	5		2	2	21	4	4	150	0	NA	1		NA	NA	NA
FLNA	ENST00000369850	X	7897	1	4	2	0	1140	782	2		1	1	166	1	0	482	1	NA	1		NA	NA	NA
OPN1LW	ENST00000369951	X	1089	0.98	4	3	0	137	74	3		1	3	6	0	0	57	0	NA	1		NA	NA	NA
NSDHL	ENST00000370274	X	1115	0.96	3	2	0	158	82	4		1	2	16	0	0	79	1	NA	1		NA	NA	NA
PHF6	ENST00000370803	X	1089	1	1	0	0	65	56	6		2	1	30	0	0	128	1	NA	1		NA	NA	NA
GPC3	ENST00000370818	X	1735	1	2	2	0	192	121	4		1	1	33	1	0	151	1	NA	1		NA	NA	NA
CUL4B	ENST00000371322	X	2668	1	4	0	0	166	115	3		3	1	28	0	0	269	1	NA	1		NA	NA	NA
NDUFA1	ENST00000371437	X	210	0.55	0	0	0	28	16	7		2	2	3	4	4	14	0	NA	1		NA	NA	NA
UBE2A	ENST00000371558	X	453	0.82	0	0	0	16	25	7		2	3	10	5	5	32	0	NA	1		NA	NA	NA
PAK3	ENST00000372007	X	1621	0.99	3	1	0	76	49	3		3	3	15	3	3	151	1	NA	1		NA	NA	NA
PRPS1	ENST00000372435	X	950	0.92	0	0	0	30	42	7		3	1	31	1	1	62	1	NA	1		NA	NA	NA
MAFB	ENST00000373313	20	971	0.9	1	0	0	184	115	6		1	1	15	3	5	63	0	NA	1		NA	NA	NA
PGK1	ENST00000373316	X	1243	0.77	0	0	0	157	82	7		1	1	17	3	3	101	1	NA	1		NA	NA	NA
LMX1B	ENST00000373474	9	1201	0.75	3	3	0	248	155	4		1	1	65	3	3	105	0	NA	1		NA	NA	NA
HDAC8	ENST00000373573	X	1123	0.98	1	0	0	69	56	4		2	1	52	0	0	84	1	NA	1		NA	NA	NA
OGT	ENST00000373719	X	3119	1	2	1	0	147	156	4		1	1	9	3	3	226	1	NA	1		NA	NA	NA
MED12	ENST00000374080	X	6489	1	2	0	0	535	437	3		1	1	46	1	1	548	0	NA	1		NA	NA	NA
EDA	ENST00000374552	X	1168	0.97	2	1	0	125	67	6		2	1	147	0	0	87	0	NA	1		NA	NA	NA
ZC4H2	ENST00000374839	X	670	0.91	0	0	0	87	51	7		3	1	36	0	0	82	1	NA	1		NA	NA	NA
CSNK2B	ENST00000375882	6	642	0.92	1	1	0	65	63	4		1	1	34	1	3	54	1	NA	1		NA	NA	NA
FOXP3	ENST00000376207	X	1285	0.99	2	0	0	160	87	6		1	1	35	0	0	79	0	NA	1		NA	NA	NA
HNRNPK	ENST00000376263	9	1380	1	1	1	0	149	136	6		3	1	29	1	0	126	1	NA	1		NA	NA	NA
ZIC2	ENST00000376335	13	1596	0.97	1	0	0	273	234	6		2	2	31	3	3	85	0	NA	1		NA	NA	NA
RBM10	ENST00000377604	X	2770	1	2	0	0	272	210	6		2	1	19	3	4	240	1	NA	1		NA	NA	NA
USP9X	ENST00000378308	X	7621	1	0	0	0	604	394	7		1	1	63	1	3	614	1	NA	1		NA	NA	NA
TSPAN7	ENST00000378482	X	743	0.75	0	0	0	69	46	7		2	1	3	3	6	40	1	NA	1		NA	NA	NA
CYBB	ENST00000378588	X	1700	1	2	0	0	171	114	5		1	1	112	1	0	117	0	NA	1		NA	NA	NA
BMP2	ENST00000378827	20	1189	0.99	1	1	0	252	120	6		1	1	14	3	0	82	1	NA	1		NA	NA	NA
NR0B1	ENST00000378970	X	1411	0.97	3	1	0	199	123	4		1	1	82	1	0	88	1	NA	1		NA	NA	NA
IL1RAPL1	ENST00000378993	X	2081	1	2	0	0	211	125	6		2	1	15	0	4	182	1	NA	1		NA	NA	NA
ARX	ENST00000379044	X	1684	0.91	0	0	0	231	187	7		1	1	98	0	0	96	0	NA	1		NA	NA	NA
GATA3	ENST00000379328	10	1330	0.9	3	1	0	274	191	6		2	1	46	3	4	70	0	NA	1		NA	NA	NA
PTCHD1	ENST00000379361	X	2664	0.98	3	1	0	321	218	4		1	1	18	3	3	148	1	NA	1		NA	NA	NA
MBTPS2	ENST00000379484	X	1549	1	2	1	0	136	84	3		1	1	13	4	4	76	0	NA	1		NA	NA	NA
TRAPPC2	ENST00000380579	X	419	0	3	1	0	37	27	3		1	3	15	0	4	30	1	NA	1		NA	NA	NA
NFIB	ENST00000380953	9	1474	1	4	2	0	239	132	6		2	1	14	3	5	116	1	NA	1		NA	NA	NA
ARSL	ENST00000381134	X	1760		2	2	1	197	141	4		1	1	22	3	0	107	1	NA	1		NA	NA	NA
SNRPB	ENST00000381342	20	689	0.71	2	1	0	111	65	6		2	1	0	NA	NA	59	0	NA	1		NA	NA	NA
FGF9	ENST00000382353	13	624	0.95	1	1	0	81	66	4		1	1	3	0	0	45	0	NA	1		NA	NA	NA
CTBP1	ENST00000382952	4	1281	0.98	3	3	0	196	191	4		1	1	2	4	4	69	0	NA	1		NA	NA	NA
STAG1	ENST00000383202	3	3744	1	2	1	0	492	298	4		1	1	26	3	5	370	1	NA	1		NA	NA	NA
TBR1	ENST00000389554	2	2043	1	3	1	0	292	224	4		1	1	36	0	0	111	0	NA	1		NA	NA	NA
NR2F2	ENST00000394166	15	1242	0.99	1	0	0	156	155	6		2	1	14	4	4	82	1	NA	1		NA	NA	NA
SOX10	ENST00000396884	22	1398	0.99	3	1	0	226	159	3		1	1	105	3	3	92	1	NA	1		NA	NA	NA
PAFAH1B1	ENST00000397195	17	1223	1	3	0	0	157	91	4		1	2	114	1	1	107	1	NA	1		NA	NA	NA
DLG4	ENST00000399506	17	2155	1	2	2	0	266	214	6		1	1	43	1	0	145	1	NA	1		NA	NA	NA
FBXO11	ENST00000403359	2	2761	1	4	1	0	424	302	5		3	1	73	0	0	222	1	NA	1		NA	NA	NA
NFIA	ENST00000403491	1	1519	1	3	2	0	225	135	5		1	1	33	3	5	119	1	NA	1		NA	NA	NA
SMS	ENST00000404933	X	1090	0.97	1	0	0	67	71	6		1	1	18	3	3	94	1	NA	1		NA	NA	NA
TBX5	ENST00000405440	12	1549	1	3	3	0	294	191	4		1	1	125	3	0	118	1	NA	1		NA	NA	NA
WDR26	ENST00000414423	1	2272	1	4	0	0	339	241	5		3	1	38	1	4	138	1	NA	1		NA	NA	NA
SATB2	ENST00000417098	2	2192	1	1	0	0	234	239	6		1	1	100	0	0	190	1	NA	1		NA	NA	NA
PRR12	ENST00000418929	19	6097	1	0	0	0	1497	953	7		1	1	28	3	3	361	1	NA	1		NA	NA	NA
KMT2B	ENST00000420124	19	8111	1	3	1	0	1788	1061	4		1	1	71	1	0	552	1	NA	1		NA	NA	NA
PBX1	ENST00000420696	1	1284	1	3	1	0	118	107	6		2	1	30	0	0	117	1	NA	1		NA	NA	NA
PDHA1	ENST00000422285	X	1162	0.99	2	0	0	73	73	6		2	1	103	0	0	99	1	NA	1		NA	NA	NA
TAF1	ENST00000423759	X	5584	1	1	0	0	475	321	6		1	1	32	3	3	537	1	NA	1		NA	NA	NA
SLC2A1	ENST00000426263	1	1469	0.99	2	1	0	202	172	6		1	1	196	1	1	83	0	NA	1		NA	NA	NA
EFTUD2	ENST00000426333	17	2892	1	1	0	0	425	267	6		1	1	69	1	3	206	1	NA	1		NA	NA	NA
GK	ENST00000427190	X	1659	0.99	3	0	0	66	48	5		1	2	7	3	3	133	1	NA	1		NA	NA	NA
PQBP1	ENST00000447146	X	792	0.79	2	2	0	111	58	4		2	1	24	3	3	62	1	NA	1		NA	NA	NA
PPP1R12A	ENST00000450142	12	3068	1	4	1	0	456	233	4		1	1	9	0	4	332	1	NA	1		NA	NA	NA
SOX5	ENST00000451604	12	2277	1	1	1	0	361	208	5		1	1	39	3	3	232	3	NA	1		NA	NA	NA
TBL1XR1	ENST00000457928	3	1531	1	1	0	0	122	127	6		2	1	60	0	0	102	1	NA	1		NA	NA	NA
NAA10	ENST00000464845	X	700	0.76	2	2	0	46	67	6		2	1	28	0	0	58	1	NA	1		NA	NA	NA
PPP2CA	ENST00000481195	5	923	0.99	3	1	0	45	94	3		2	1	21	3	3	68	3	NA	1		NA	NA	NA
MEF2C	ENST00000504921	5	1412	0.02	1	0	0	118	108	6		2	1	48	3	5	94	1	NA	1		NA	NA	NA
PUF60	ENST00000526683	8	1668	1	2	1	0	198	203	5		2	1	58	3	3	143	1	NA	1		NA	NA	NA
GATA4	ENST00000532059	8	1326	0.49	2	2	0	338	240	6		1	1	25	1	0	60	1	NA	1		NA	NA	NA
KMT2A	ENST00000534358	11	11883	1	2	0	0	1750	903	6		1	1	258	3	3	985	1	NA	1		NA	NA	NA
HDAC4	ENST00000543185	2	3244	1	4	2	0	652	464	3		1	1	7	3	3	229	0	NA	1		NA	NA	NA
PTHLH	ENST00000545234	12	531	0.81	3	1	1	92	45	4		1	1	6	3	3	49	3	NA	1		NA	NA	NA
SLC16A2	ENST00000587091	X	1614	0.99	4	1	0	196	119	5		1	1	63	3	3	105	1	NA	1		NA	NA	NA
PRKAR1A	ENST00000589228	17	1136	1	1	1	0	136	103	5		3	1	57	0	0	107	1	NA	1		NA	NA	NA
NFIX	ENST00000592199	19	1498	1	1	0	0	161	158	4		1	1	86	3	3	89	1	NA	1		NA	NA	NA
IKBKG	ENST00000594239	X	1251	0.08	0	0	0	33	16	7		4	4	43	0	0	159	1	NA	1		NA	NA	NA
BICRA	ENST00000594866	19	4670		0	0	0	51	45	7		5	5	13	4	4	25	5	NA	1		NA	NA	NA
RPS19	ENST00000598742	19	433	0.92	0	0	0	59	54	7		1	2	35	1	1	43	1	NA	1		NA	NA	NA
SETD1B	ENST00000604567	12	5885	1	2	1	0	1198	812	4		1	1	28	0	0	392	1	NA	1		NA	NA	NA
HNF1B	ENST00000617811	17	1665	1	4	0	0	307	186	4		1	1	172	0	0	138	1	NA	1		NA	NA	NA
PLP1	ENST00000621218	X	827	0.93	2	0	0	57	55	4		2	3	66	1	1	42	1	NA	1		NA	NA	NA
USP27X	ENST00000621775	X	1316	0.92	2	1	0	104	74	6		1	1	4	0	4	99	0	NA	1		NA	NA	NA
ZEB2	ENST00000627532	2	3636	1	1	1	0	462	290	6		1	1	244	1	0	330	1	NA	1		NA	NA	NA
SLC9A6	ENST00000630721	X	2023	1	2	0	0	150	102	6		2	2	27	3	4	121	1	NA	1		NA	NA	NA
CELF2	ENST00000633077	10	1553	1	1	0	0	186	155	5		1	1	8	4	4	130	1	NA	1		NA	NA	NA
DCX	ENST00000636035	X	1095	0.3	3	2	0	83	57	4		2	2	139	0	0	80	1	NA	1		NA	NA	NA
HNRNPU	ENST00000640218	1	2464	1	2	1	0	358	237	3		1	1	69	1	3	282	1	NA	1		NA	NA	NA
PAX6	ENST00000640368	11	1300	1	3	1	0	176	135	5		1	1	223	3	3	109	0	NA	1		NA	NA	NA
BCL11A	ENST00000642384	2	2504	0.97	0	0	0	408	255	7		1	1	51	3	5	188	1	NA	1		NA	NA	NA
NDP	ENST00000642620	X	400	0.65	0	0	0	38	35	7		2	1	42	0	0	26	1	NA	1		NA	NA	NA
RPL11	ENST00000643754	1	531	0.96	1	0	0	81	49	6		2	1	18	5	3	50	0	NA	1		NA	NA	NA
RPS26	ENST00000646449	12	344	0.85	2	0	0	49	46	4		1	1	11	3	3	26	1	NA	1		NA	NA	NA
SYNGAP1	ENST00000646630	6	4013	1	2	2	0	523	330	4		1	1	231	1	0	290	1	NA	1		NA	NA	NA
ACTB	ENST00000646664	7	1123	0.99	0	0	0	29	221	7		2	1	97	0	0	75	1	NA	1		NA	NA	NA
MYT1L	ENST00000647738	2	3541	1	1	1	0	492	352	6		1	1	47	0	4	NA	NA	NA	1		NA	NA	NA
FOXL2	ENST00000648323	3	1130	0.88	2	0	1	250	195	4		2	1	114	3	3	NA	NA	NA	1		NA	NA	NA
RPL26	ENST00000648839	17	435	0.92	1	0	0	71	45	6		1	1	1	6	NA	NA	NA	NA	1		NA	NA	NA
HOXA13	ENST00000649031	7	1165	0.96	4	1	0	320	171	4		2	1	7	6	6	NA	NA	NA	1		NA	NA	NA
FOXP1	ENST00000649528	3	2018	1	4	3	0	336	215	4		1	1	82	3	3	NA	NA	NA	1		NA	NA	NA
FANCB	ENST00000650831	X	2572	1	4	2	1	299	126	4		1	2	18	3	3	NA	NA	NA	1		NA	NA	NA
CAMK2A	ENST00000671881	5	1451	1	2	1	0	126	155	4		2	1	17	0	0	NA	NA	NA	1		NA	NA	NA
OTX2	ENST00000672264	14	891	0.92	3	2	0	159	85	4		2	1	35	3	3	NA	NA	NA	1		NA	NA	NA
ACSL4	ENST00000672401	X	1999	0.98	4	1	0	179	103	4		1	1	7	0	0	NA	NA	NA	1		NA	NA	NA
AP1S2	ENST00000672987	X	478	0.87	0	0	0	32	25	7		2	2	8	3	3	NA	NA	NA	1		NA	NA	NA
AHDC1	ENST00000673934	1	4811	1	2	0	0	1060	604	5		1	1	103	0	3	NA	NA	NA	1		NA	NA	NA
TRIP12	ENST00000675903	2	6163	1	1	0	0	873	491	6		1	1	46	0	0	NA	NA	NA	1		NA	NA	NA
PHF21A	ENST00000676320	11	2030	1	3	1	0	308	152	4		1	1	11	0	4	NA	NA	NA	1		NA	NA	NA
TCF20	ENST00000677622	22	5879	1	4	0	0	1241	585	4		1	1	71	1	3	NA	NA	NA	1		NA	NA	NA
SOX6	ENST00000683767	11	2472	1	4	2	0	403	209	2		1	1	14	3	3	NA	NA	NA	1		NA	NA	NA
WNT3	ENST00000225512	17	1064	0.88	3	1	0	137	124	3		1	1	2	6	6	56	0	NA		1	NA	NA	NA
UFM1	ENST00000239878	13	252	0.16	1	1	0	42	20	4		1	3	1	6	6	17	1	NA		1	NA	NA	NA
EGR2	ENST00000242480	10	1429	0.5	4	2	0	241	154	4		1	1	14	4	4	65	1	NA		1	NA	NA	NA
SLURP1	ENST00000246515	8	309	0.26	4	1	1	64	32	2		1	2	8	0	4	16	0	NA		1	NA	NA	NA
CISD2	ENST00000273986	4	405	0.42	1	0	0	57	26	6		3	3	1	6	6	29	0	NA		1	NA	NA	NA
IGF1	ENST00000337514	12	458	0.27	3	1	0	58	45	4		3	3	4	0	4	32	0	NA		1	NA	NA	NA
CHMP1A	ENST00000397901	16	584	0	1	0	0	152	91	6		1	1	4	4	4	60	0	NA		1	NA	NA	NA
NDUFAF8	ENST00000431388	17	222		3	1	0	62	39	5		2	1	2	4	4	13	0	NA		1	NA	NA	NA
RAX2	ENST00000555633	19	553	0.01	4	1	4	165	90	4		1	1	1	4	4	33	1	NA		1	NA	NA	NA
RBM8A	ENST00000583313	1	519	0.57	3	2	0	73	41	4		2	1	2	6	6	55	1	NA		1	NA	NA	NA
TWIST2	ENST00000612363	2	482	0.56	3	0	0	82	47	4		2	1	7	0	4	40	1	NA		1	NA	NA	NA
COX6B1	ENST00000649813	19	258	0.12	2	0	0	54	21	5		1	1	2	6	6	NA	NA	NA		1	NA	NA	NA
EDAR	ENST00000258443	2	1336	0	18	7	0	284	152	5	4	1	1	46	0	0	98	1	0.0304	1	1	NA	NA	NA
FH	ENST00000366560	1	1523	0.09	11	5	0	285	126	4	4	1	1	268	1	3	121	1	0.1137	1	1	NA	NA	NA
PTH1R	ENST00000449590	3	1768	0.57	15	7	0	331	189	4	4	1	1	12	3	3	96	0	0.0502	1	1	NA	NA	NA
KDM4B	ENST00000159111	19	3270	1	11	6	0	699	468	4	4	1	1	10	3	3	229	1	0.1117	1		NA	NA	NA
SALL4	ENST00000217086	20	3158	1	13	4	6	645	357	4		1	1	28	1	0	225	1	0.0834	1		NA	NA	NA
TSC2	ENST00000219476	16	5383	1	12	2	0	1346	866	4		1	1	652	1	1	344	1	0.1021	1		NA	NA	NA
APOA1	ENST00000236850	11	801	0	12	4	0	191	88	4		1	1	24	3	3	79	0	NA	1		NA	NA	NA
IRF2BPL	ENST00000238647	14	2390	0.84	34	1	0	668	530	5		1	1	38	0	0	152	0	0.0007	1		NA	NA	NA
TWIST1	ENST00000242261	7	608	0.34	5	3	0	147	94	4		3	1	58	3	3	42	1	NA	1		NA	NA	NA
BMP4	ENST00000245451	14	1225	0.96	5	1	0	245	118	5		1	1	9	0	0	79	1	0.4263	1		NA	NA	NA
SALL1	ENST00000251020	16	3972	1	16	4	0	855	435	4		1	1	59	3	3	261	1	0.0418	1		NA	NA	NA
ELN	ENST00000252034	7	2142	0	5	1	0	451	247	4		1	1	80	0	3	127	1	0.4075	1		NA	NA	NA
SLC6A8	ENST00000253122	X	1895	1	7	1	0	193	202	4		2	1	75	0	0	82	1	0.2694	1		NA	NA	NA
JAG1	ENST00000254958	20	3631	1	7	2	0	617	363	5		1	1	247	1	3	216	1	0.2664	1		NA	NA	NA
VHL	ENST00000256474	3	639	0.08	10	6	0	180	93	5	5	2	3	260	0	0	50	0	NA	1		NA	NA	NA
SIX3	ENST00000260653	2	997	0.95	6	0	0	182	154	5		1	1	19	3	3	56	0	NA	1		NA	NA	NA
KIF11	ENST00000260731	10	3149	1	6	3	0	448	236	6		1	1	83	3	3	319	1	0.3356	1		NA	NA	NA
FLT4	ENST00000261937	5	4062	1	19	4	9	834	541	5		1	1	24	0	3	270	1	0.0229	1		NA	NA	NA
CREBBP	ENST00000262367	16	7298	1	9	3	0	1363	879	5		1	1	299	0	3	658	1	0.1936	1		NA	NA	NA
SCN1B	ENST00000262631	19	652	0.1	6	2	0	115	70	4		1	1	6	0	0	49	3	NA	1		NA	NA	NA
EP300	ENST00000263253	22	7214	1	14	9	0	1489	816	4	6	2	1	135	0	0	700	1	0.0677	1		NA	NA	NA
GRIA2	ENST00000264426	4	2637	1	7	3	0	267	235	6		1	1	24	3	3	217	1	0.2801	1		NA	NA	NA
TP63	ENST00000264731	3	2029	1	7	5	0	318	192	5	5	1	1	74	0	0	157	1	0.2855	1		NA	NA	NA
PITX1	ENST00000265340	5	942	0.88	8	2	0	215	124	5		1	2	6	4	4	60	3	NA	1		NA	NA	NA
KAT6A	ENST00000265713	8	5999	1	5	3	0	1134	531	4		1	1	91	0	1	609	1	0.4112	1		NA	NA	NA
TIMP3	ENST00000266085	22	631	0.63	8	3	0	87	66	5		2	1	8	4	4	41	3	NA	1		NA	NA	NA
RB1	ENST00000267163	13	2760	1	6	4	0	462	173	4		1	1	309	1	1	257	1	0.3567	1		NA	NA	NA
GATA6	ENST00000269216	18	1782	1	10	6	0	398	243	5	5	1	1	21	3	3	77	0	0.1565	1		NA	NA	NA
SF3B4	ENST00000271628	1	1269	0.99	7	2	0	157	148	4		2	1	30	0	0	79	1	0.269	1		NA	NA	NA
NONO	ENST00000276079	X	1406	0.99	5	1	0	84	74	5		2	1	19	3	3	177	1	0.4248	1		NA	NA	NA
UPF3B	ENST00000276201	X	1441	0.98	6	4	0	131	63	4		2	3	18	0	0	212	1	NA	1		NA	NA	NA
ANKH	ENST00000284268	5	1467	0.28	13	2	0	233	164	5		1	1	11	4	4	78	0	0.0785	1		NA	NA	NA
ZIC3	ENST00000287538	X	1401	0.92	6	2	0	164	115	4		2	1	24	0	4	80	0	0.345	1		NA	NA	NA
SYN1	ENST00000295987	X	2105	0.99	7	3	0	258	170	4		1	1	31	0	0	141	1	0.2621	1		NA	NA	NA
TSC1	ENST00000298552	9	3474	1	15	6	0	647	277	5	3	1	1	353	0	3	296	0	0.0547	1		NA	NA	NA
ANKRD11	ENST00000301030	16	7981	1	9	3	1	2086	1270	5		1	1	346	1	0	788	0	0.1891	1		NA	NA	NA
CAMTA1	ENST00000303635	1	4999	1	11	4	0	913	530	4		1	1	47	0	0	388	1	0.1169	1		NA	NA	NA
KMT5B	ENST00000304363	11	2648		5	1	0	384	205	5		2	1	32	3	5	248	1	0.4052	1		NA	NA	NA
BPTF	ENST00000306378	17	8735	1	9	3	0	1462	718	6		1	1	38	1	0	880	1	0.1875	1		NA	NA	NA
HNF4A	ENST00000316099	20	1415	0.15	7	3	0	287	190	5		1	1	44	0	0	105	1	0.2663	1		NA	NA	NA
MID1	ENST00000317552	X	1995	0.98	7	3	0	229	154	4		1	1	32	0	0	137	0	0.268	1		NA	NA	NA
SUZ12	ENST00000322652	17	2204	1	9	2	0	280	148	4		1	1	16	0	4	216	1	0.1779	1		NA	NA	NA
PHF8	ENST00000338154	X	3054	1	5	2	0	245	180	4		2	1	14	3	3	248	1	0.429	1		NA	NA	NA
JARID2	ENST00000341776	6	3723	1	7	4	0	721	467	5		1	1	4	4	NA	324	1	0.2652	1		NA	NA	NA
AUTS2	ENST00000342771	7	3761	1	9	1	0	793	418	4		1	1	41	0	0	249	1	0.1812	1		NA	NA	NA
TGIF1	ENST00000343820	18	816	0.01	8	2	0	154	87	5		1	1	6	5	3	58	1	NA	1		NA	NA	NA
TBX3	ENST00000349155	12	2165	0.99	8	2	0	481	295	4		1	1	12	3	3	137	1	0.2446	1		NA	NA	NA
RAI1	ENST00000353383	17	5717	1	11	4	0	1289	752	4		1	1	68	1	1	406	1	0.1129	1		NA	NA	NA
BCL11B	ENST00000357195	14	2681	0.99	5	1	0	511	432	5		1	1	38	0	0	164	1	0.4022	1		NA	NA	NA
CHM	ENST00000357749	X	1947	1	7	4	1	249	105	4		1	1	133	1	0	167	1	0.2673	1		NA	NA	NA
CACNA1G	ENST00000359106	17	7096	1	47	17	0	1326	793	5	3	1	1	17	3	3	392	1	0.0001	1		NA	NA	NA
PAX9	ENST00000361487	14	1022	0.31	8	2	0	243	122	4		1	1	37	3	5	53	1	0.2418	1		NA	NA	NA
GLI2	ENST00000361492	2	4697	0.97	21	5	8	1138	577	4	4	1	1	42	0	3	274	0	0.0138	1		NA	NA	NA
TBX18	ENST00000369663	6	1816	1	15	7	0	452	208	4	4	1	1	5	3	6	123	0	0.0525	1		NA	NA	NA
MTM1	ENST00000370396	X	1798	1	7	2	0	144	82	4		1	2	161	3	3	142	1	0.2697	1		NA	NA	NA
AFF2	ENST00000370460	X	3915	1	6	2	0	511	254	4		1	1	5	4	4	318	1	0.3553	1		NA	NA	NA
SOX3	ENST00000370536	X	1340	0.45	5	4	1	191	134	4		1	1	1	6	6	71	1	0.4138	1		NA	NA	NA
STAG2	ENST00000371145	X	3774	1	13	4	0	232	181	5		2	1	18	3	3	386	1	0.0873	1		NA	NA	NA
COL5A1	ENST00000371817	9	5451	1	6	4	0	1135	669	4		1	1	146	1	1	442	1	0.3385	1		NA	NA	NA
PTEN	ENST00000371953	10	1203	0.26	8	4	0	130	87	5		1	1	564	3	3	105	1	0.2437	1		NA	NA	NA
BMPR1A	ENST00000372037	10	1588	0.9	6	3	0	257	132	4		1	1	135	0	1	123	1	0.3583	1		NA	NA	NA
BRWD3	ENST00000373275	X	5368	1	9	6	0	558	299	4	4	1	1	20	4	4	476	1	0.1829	1		NA	NA	NA
TBX22	ENST00000373296	X	1555	0.98	6	1	0	272	112	4		1	1	8	0	0	125	1	0.3186	1		NA	NA	NA
ATRX	ENST00000373344	X	7444	1	7	4	0	875	414	4		3	1	70	0	0	864	1	NA	1		NA	NA	NA
PRPF4	ENST00000374198	9	1552	1	5	3	0	242	126	4		1	1	1	4	4	120	3	0.4092	1		NA	NA	NA
FGD1	ENST00000375135	X	2868	1	11	7	0	311	200	5	4	1	1	46	0	0	213	1	0.1114	1		NA	NA	NA
SPEN	ENST00000375759	1	10980	1	19	4	0	2011	998	5		1	1	39	0	0	947	1	0.0239	1		NA	NA	NA
FGF14	ENST00000376143	13	739	0.91	6	2	0	107	92	5		3	1	6	4	4	61	1	NA	1		NA	NA	NA
NYX	ENST00000378220	X	1429	0.13	11	7	11	294	172	4	4	1	1	19	0	3	39	1	0.1273	1		NA	NA	NA
NBEA	ENST00000379939	13	8845	1	11	7	0	1298	699	4	4	1	1	20	1	0	673	1	0.1178	1		NA	NA	NA
BNC2	ENST00000380672	9	3293	0.93	17	9	0	777	345	4	4	1	1	1	6	6	241	1	0.0347	1		NA	NA	NA
ZMYND11	ENST00000381604	10	1795	1	5	2	0	218	144	4		1	1	42	1	0	171	0	0.4232	1		NA	NA	NA
MSX1	ENST00000382723	4	910	0.17	8	2	0	268	146	4		1	2	15	3	3	61	3	NA	1		NA	NA	NA
BRPF1	ENST00000383829	3	3650	1	8	5	0	628	379	5	4	1	1	56	3	3	295	1	0.2456	1		NA	NA	NA
SIN3A	ENST00000394947	15	3802	1	6	4	0	542	355	4		1	1	47	0	0	352	1	0.3344	1		NA	NA	NA
TRPS1	ENST00000395715	8	3879	1	8	4	0	706	335	4		1	1	91	3	3	326	1	0.2419	1		NA	NA	NA
CTNND1	ENST00000399050	11	2888	1	5	3	0	557	250	4		1	1	17	3	3	228	1	0.4117	1		NA	NA	NA
TBX20	ENST00000408931	7	1336	0.97	6	4	0	252	131	4		1	1	4	3	3	92	1	0.3378	1		NA	NA	NA
CHD7	ENST00000423902	8	8957	1	5	3	0	1718	805	4		1	1	457	1	1	859	1	0.4194	1		NA	NA	NA
NSD1	ENST00000439151	5	8069	1	31	14	0	1307	634	4	4	1	1	443	3	3	724	1	0.0022	1		NA	NA	NA
CDKN1C	ENST00000440480	11	916	0.82	7	3	0	206	143	4		1	1	72	1	0	43	0	NA	1		NA	NA	NA
EBF3	ENST00000440978	10	1873	1	7	3	0	275	206	4		1	1	65	5	5	NA	NA	0.2745	1		NA	NA	NA
FGFR1	ENST00000447712	8	2452	1	11	7	0	406	277	5	2	2	1	96	1	1	168	1	0.1366	1		NA	NA	NA
MEN1	ENST00000450708	11	1824	1	8	3	0	269	209	4		1	1	350	1	3	45	3	0.2167	1		NA	NA	NA
EHMT1	ENST00000460843	9	3870	1	12	6	0	848	475	4	4	1	1	109	0	0	298	1	0.0934	1		NA	NA	NA
NSD2	ENST00000508803	4	4077		8	2	1	615	395	5		1	2	29	1	0	360	1	0.246	1		NA	NA	NA
BRSK2	ENST00000528841	11	2191	0.95	13	2	0	449	347	4		2	1	5	3	3	150	1	0.0872	1		NA	NA	NA
ATP2A2	ENST00000539276	12	3109	1	6	2	0	344	328	4		1	1	31	3	3	224	1	0.3329	1		NA	NA	NA
CHD4	ENST00000544040	12	5700	1	15	5	0	722	516	4	4	2	1	37	0	0	565	1	0.0589	1		NA	NA	NA
MEIS2	ENST00000561208	15	1422	1	8	4	0	230	131	4		2	2	20	3	3	109	1	0.2144	1		NA	NA	NA
SHANK2	ENST00000601538	11	5526	0	21	11	0	965	544	4	5	2	2	20	0	0	386	1	0.0149	1		NA	NA	NA
GRIN2B	ENST00000609686	12	4443	1	5	0	0	616	488	6		2	1	157	0	0	293	1	0.4144	1		NA	NA	NA
ADNP	ENST00000621696	20	3306	1	12	3	0	578	321	4		2	1	100	3	3	286	1	0.105	1		NA	NA	NA
TCF7L2	ENST00000627217	10	1795	1	21	7	0	366	252	5	2	2	2	2	3	NA	141	0	0.0157	1		NA	NA	NA
ARID1B	ENST00000636930	6	7099	1	13	3	0	1605	849	5		1	1	329	0	0	573	1	0.078	1		NA	NA	NA
MBD5	ENST00000642680	2	5174	1	21	8	0	959	434	4	4	1	1	70	3	0	327	0	0.0168	1		NA	NA	NA
SMARCB1	ENST00000644036	22	1149	1	5	1	0	110	125	4		1	1	48	0	3	96	1	0.4103	1		NA	NA	NA
TBX4	ENST00000644296	17	1633	0.5	10	3	0	354	205	4		1	1	44	0	0	117	1	0.1444	1		NA	NA	NA
PITX2	ENST00000644743	4	972	0.98	6	2	0	154	108	4		1	1	33	3	3	63	3	NA	1		NA	NA	NA
FOXC1	ENST00000645831	6	1661	0.95	15	4	7	504	345	4		1	1	80	3	3	79	3	0.0528	1		NA	NA	NA
DYRK1A	ENST00000647188	21	2254	1	6	1	0	329	191	4		2	1	139	0	3	179	1	0.34	1		NA	NA	NA
RUNX2	ENST00000647337	6	1558	0.95	8	1	0	303	157	5		1	1	69	3	3	95	0	0.2423	1		NA	NA	NA
SETBP1	ENST00000649279	18	4786	1	8	3	0	1024	480	4		1	1	61	0	0	NA	NA	0.2393	1		NA	NA	NA
GNAI1	ENST00000649796	7	1057	0.91	8	3	0	171	99	4		1	2	10	4	4	NA	NA	0.2423	1		NA	NA	NA
FOXC2	ENST00000649859	16	1505	0.13	12	6	7	460	280	4	4	1	1	36	3	3	NA	NA	0.1026	1		NA	NA	NA
CRYAB	ENST00000650687	11	525	0.02	5	4	0	110	55	4		1	1	20	0	3	NA	NA	NA	1		NA	NA	NA
NOTCH1	ENST00000651671	9	7634	1	7	3	0	1716	1155	4		1	1	74	0	0	NA	NA	0.2637	1		NA	NA	NA
ZNF711	ENST00000674551	X	2416	0.98	7	0	0	237	129	5		1	1	7	0	3	NA	NA	0.2716	1		NA	NA	NA
SCN1A	ENST00000674923	2	6004	1	9	4	0	773	472	4		1	1	1215	1	0	NA	NA	0.1965	1		NA	NA	NA
FRMPD4	ENST00000675598	X	5272	1	21	13	0	691	413	4	4	1	1	7	3	5	NA	NA	0.0142	1		NA	NA	NA
CIC	ENST00000681038	19	7534	1	11	2	0	1133	643	4		2	2	26	0	0	NA	NA	0.1286	1		NA	NA	NA
TRIP13	ENST00000166345	5	1286	1	12	4	0	199	127	4		1	1	6	0	0	90	1	0.1066		1	NA	NA	NA
HAMP	ENST00000222304	19	252	0.01	5	4	3	65	30	4		3	3	5	3	4	20	0	NA		1	NA	NA	NA
STN1	ENST00000224950	10	1098		21	7	0	199	91	5	5	1	1	2	3	3	100	1	0.0148		1	NA	NA	NA
AKR1D1	ENST00000242375	7	972	0	18	6	0	195	64	4	4	1	2	10	0	0	75	0	NA		1	NA	NA	NA
APOC2	ENST00000252490	19	303	0.4	6	3	3	55	37	4		1	1	11	0	4	28	1	NA		1	NA	NA	NA
SELENOI	ENST00000260585	2	1184		9	5	0	182	97	5	6	1	1	1	6	6	53	1	0.1894		1	NA	NA	NA
METTL5	ENST00000260953	2	623	0	12	5	0	121	49	4	4	1	1	2	4	NA	57	1	NA		1	NA	NA	NA
TXNL4A	ENST00000269601	18	426	0	7	4	0	32	55	4		2	2	6	3	4	31	3	NA		1	NA	NA	NA
SLC6A3	ENST00000270349	5	1849	1	15	7	0	357	241	5	3	1	1	7	0	0	82	0	0.0503		1	NA	NA	NA
LBR	ENST00000272163	1	1835	0.18	21	12	0	404	156	5	4	1	1	15	0	4	134	1	0.0148		1	NA	NA	NA
PTH	ENST00000282091	11	346	0.01	8	3	0	63	33	5		2	1	5	4	4	39	1	NA		1	NA	NA	NA
OTULIN	ENST00000284274	5	1052		10	5	0	193	92	5	5	3	1	6	3	3	102	1	NA		1	NA	NA	NA
NCF1	ENST00000289473	7	1162	0	7	5	0	114	63	4	4	2	2	10	0	3	87	1	0.2824		1	NA	NA	NA
STAT5B	ENST00000293328	17	2346	1	9	4	0	331	221	4		1	1	12	0	3	200	1	0.1903		1	NA	NA	NA
ERCC1	ENST00000300853	19	885	0	14	7	0	180	90	4	4	1	1	8	3	0	63	0	NA		1	NA	NA	NA
RNASEH2C	ENST00000308418	11	491	0.01	9	0	0	168	60	5		1	1	6	4	4	30	0	NA		1	NA	NA	NA
NIPAL4	ENST00000311946	5	1209	0	13	6	0	248	109	5	6	1	1	24	0	0	62	1	0.0866		1	NA	NA	NA
RARB	ENST00000330688	3	1339	1	10	4	0	184	133	4		2	1	13	0	0	120	1	0.1426		1	NA	NA	NA
STRADA	ENST00000336174	17	1284	0	22	11	0	234	110	5	2	1	1	8	3	3	88	1	0.0118		1	NA	NA	NA
COLEC11	ENST00000349077	2	810	0.02	13	5	0	179	105	5	3	1	1	6	3	4	71	0	NA		1	NA	NA	NA
GPX4	ENST00000354171	19	587	0	22	6	0	199	108	4	4	1	2	3	0	4	42	0	NA		1	NA	NA	NA
LONP1	ENST00000360614	19	2862	1	25	15	0	794	510	4	4	1	1	10	3	3	229	1	0.0068		1	NA	NA	NA
PEX19	ENST00000368072	1	892	0	23	10	0	202	84	5	3	1	1	6	0	4	98	1	NA		1	NA	NA	NA
HS2ST1	ENST00000370550	1	1064	0.54	13	4	0	194	86	4		1	2	5	0	4	104	1	0.0773		1	NA	NA	NA
RBP4	ENST00000371464	10	601	0.52	5	4	0	123	70	4		2	1	9	3	3	40	0	NA		1	NA	NA	NA
CNPY3	ENST00000372836	6	831	0.4	17	5	0	172	74	4	4	1	1	3	4	4	78	1	NA		1	NA	NA	NA
ODAD4	ENST00000377540	17	2007		30	14	0	237	89	5	5	3	3	4	5	5	239	1	NA		1	NA	NA	NA
NDE1	ENST00000396354	16	1000	0.01	21	8	0	243	115	4	4	1	1	6	4	4	101	0	NA		1	NA	NA	NA
CD151	ENST00000397420	11	755	0	13	8	0	169	91	4	4	1	1	2	4	4	44	0	NA		1	NA	NA	NA
MYOCD	ENST00000425538	17	2947	0.33	15	11	0	618	266	5	5	1	1	3	5	5	231	1	0.0523		1	NA	NA	NA
BLOC1S3	ENST00000433642	19	608	0	11	5	0	154	83	4	4	1	1	5	3	6	30	0	NA		1	NA	NA	NA
MGP	ENST00000539261	12	308	0	6	4	0	75	20	4		2	3	2	5	6	27	0	NA		1	NA	NA	NA
FOXN1	ENST00000579795	17	1939	0.94	17	6	0	463	236	5	2	1	1	30	3	3	113	0	0.0367		1	NA	NA	NA
PET100	ENST00000594797	19	218	0	6	1	0	58	20	4		2	2	2	4	4	25	3	NA		1	NA	NA	NA
SLC46A1	ENST00000612814	17	1375	0.02	21	5	0	282	137	4	4	1	1	13	1	3	58	0	0.0145		1	NA	NA	NA
RD3	ENST00000680073	1	586	0	6	3	0	157	75	5		1	1	5	5	5	NA	NA	NA		1	NA	NA	NA
KCNQ1	ENST00000155840	11	2015	0	47	19	5	471	300	2	2	1	1	291	3	0	106	0	0	1	1	NA	NA	NA
KRT14	ENST00000167586	17	1411	0	29	11	0	343	162	1	2	1	1	51	5	5	117	0	0.0025	1	1	NA	NA	NA
IMPG2	ENST00000193391	3	3707	0	59	26	0	740	294	2	2	1	1	67	1	3	285	1	0	1	1	NA	NA	NA
MLH1	ENST00000231790	3	2252	0	21	8	0	462	194	2	5	1	1	781	1	0	186	1	0.0143	1	1	NA	NA	NA
MSH2	ENST00000233146	2	2789	0.9	29	13	0	782	244	1	2	1	1	887	1	1	277	1	0.0029	1	1	NA	NA	NA
MSH6	ENST00000234420	2	4073	0	138	40	0	1212	481	2	3	1	1	987	0	1	346	1	0	1	1	NA	NA	NA
KIDINS220	ENST00000256707	2	5287	0.07	39	18	3	936	458	3	2	1	1	19	4	4	410	1	0.0004	1	1	NA	NA	NA
DSG1	ENST00000257192	18	3135	0.93	33	14	0	701	282	2	5	1	1	18	3	5	234	1	0.0011	1	1	NA	NA	NA
PALB2	ENST00000261584	16	3548	0	101	38	0	745	274	1	1	1	1	743	1	1	310	1	0	1	1	NA	NA	NA
PMS2	ENST00000265849	7	2574	0	50	22	0	661	223	3	3	1	1	336	1	1	225	1	0	1	1	NA	NA	NA
GJA1	ENST00000282561	6	1148	0.16	18	7	0	163	112	3	2	2	1	41	3	3	87	3	0.0289	1	1	NA	NA	NA
LRP5	ENST00000294304	11	4825	0.51	51	19	0	1110	653	1	1	1	1	105	1	3	226	1	0	1	1	NA	NA	NA
HESX1	ENST00000295934	3	554	0	12	2	0	111	46	2		1	1	13	4	4	53	0	NA	1	1	NA	NA	NA
FBN1	ENST00000316623	15	8551	1	10	8	0	1348	716	2	2	1	1	2043	1	1	632	1	0.1597	1	1	NA	NA	NA
FOXE3	ENST00000335071	1	959	0.18	22	9	21	274	152	1	2	1	1	27	3	3	31	1	NA	1	1	NA	NA	NA
EDN3	ENST00000337938	20	712	0.02	18	11	10	165	81	3	2	1	1	8	0	0	52	0	NA	1	1	NA	NA	NA
PRRT2	ENST00000358758	16	1020	0.58	11	3	0	240	113	3		1	1	81	0	0	76	1	0.1116	1	1	NA	NA	NA
DSTYK	ENST00000367162	1	2777	0.51	30	16	0	519	237	1	2	1	1	4	3	3	216	1	0.0027	1	1	NA	NA	NA
KDM5B	ENST00000367265	1	4608	0	115	54	0	978	396	1	1	1	1	14	0	3	417	1	0	1	1	NA	NA	NA
ADAR	ENST00000368474	1	3666	0.03	50	20	0	661	355	1	3	1	1	47	0	0	313	1	0.0002	1	1	NA	NA	NA
ELOVL4	ENST00000369816	6	939	0.83	23	9	0	151	64	3	2	1	1	16	4	4	70	0	NA	1	1	NA	NA	NA
ELP1	ENST00000374647	9	3963		68	32	0	855	359	2	3	1	1	74	1	1	323	1	0	1	1	NA	NA	NA
ROR2	ENST00000375708	9	2823	0	34	23	2	667	373	1	2	1	1	41	3	3	182	0	0.001	1	1	NA	NA	NA
BEST1	ENST00000378043	11	1748	0	50	16	1	363	176	2	1	1	1	176	3	3	116	1	0	1	1	NA	NA	NA
DSP	ENST00000379802	6	8592	1	119	58	0	1744	755	1	1	1	1	359	1	0	914	1	0	1	1	NA	NA	NA
BRCA2	ENST00000380152	13	10231	0	289	83	18	2060	723	1	2	1	1	3862	1	1	938	1	0	1	1	NA	NA	NA
GJB2	ENST00000382848	13	680	0	35	17	0	172	76	3	3	1	1	164	3	3	46	0	NA	1	1	NA	NA	NA
COL4A3	ENST00000396578	2	4961	0	86	24	0	950	411	1	2	1	1	269	1	1	484	1	0	1	1	NA	NA	NA
NRXN1	ENST00000401669	2	4502	1	12	3	0	950	525	2		1	1	25	0	4	312	1	0.1044	1	1	NA	NA	NA
TET3	ENST00000409262	2	5377	1	24	2	0	1010	642	3		1	1	19	0	4	398	1	0.009	1	1	NA	NA	NA
EDNRB	ENST00000646607	13	1322	0.01	17	9	0	242	118	2	2	1	1	15	0	0	90	1	0.0375	1	1	NA	NA	NA
CRYBB1	ENST00000647684	22	754	0	17	7	0	167	75	3	3	1	1	8	0	0	NA	NA	NA	1	1	NA	NA	NA
IGF1R	ENST00000650285	15	4083	0.97	37	13	0	796	510	2	2	1	1	29	1	1	NA	NA	0.0005	1	1	NA	NA	NA
ALX4	ENST00000652299	11	1232	0.36	17	9	0	326	153	2	3	1	1	17	0	0	NA	NA	0.0328	1	1	NA	NA	NA
PIEZO2	ENST00000674853	18	8542	0	120	54	0	1700	775	1	1	1	1	61	0	0	NA	NA	0	1	1	NA	NA	NA
NDUFS2	ENST00000676972	1	1378	0	18	11	0	242	107	3	3	1	1	7	0	0	NA	NA	0.0316	1	1	NA	NA	NA
MYOC	ENST00000037502	1	1512	0	44	28	13	301	145	1	1	1	1	33	4	4	123	1	0.0001	1		NA	NA	NA
RP2	ENST00000218340	X	1048	0.96	6	1	0	135	50	2		1	2	89	3	3	85	1	0.3444	1		NA	NA	NA
ERF	ENST00000222329	19	1643	0.99	12	4	0	341	251	2		1	1	29	3	5	96	0	0.0923	1		NA	NA	NA
CRYBA1	ENST00000225387	17	642	0	20	7	0	126	64	2	2	1	3	6	5	6	61	1	NA	1		NA	NA	NA
APOA5	ENST00000227665	11	1098	0	24	15	0	228	106	2	3	1	2	10	0	3	95	1	0.0085	1		NA	NA	NA
ODC1	ENST00000234111	2	1376	0.17	11	2	0	287	147	3		1	1	4	6	6	100	1	0.1305	1		NA	NA	NA
FKBP15	ENST00000238256	9	3632	0	74	34	0	710	313	1	1	1	1	0	NA	NA	371	0	0	1		NA	NA	NA
TGFB3	ENST00000238682	14	1232	0.99	10	3	0	194	106	2		1	1	28	0	0	92	1	0.1419	1		NA	NA	NA
MSX2	ENST00000239243	5	802	0.26	8	4	0	176	104	2		1	1	10	0	4	63	0	NA	1		NA	NA	NA
KRT5	ENST00000252242	12	1764	0.64	16	5	3	432	200	2	3	1	1	57	3	3	130	0	0.0409	1		NA	NA	NA
MNX1	ENST00000252971	7	1203	0.79	9	6	6	351	189	2	4	1	1	21	3	4	69	3	0.1905	1		NA	NA	NA
APC	ENST00000257430	5	8517	1	63	27	0	1836	702	2	5	1	1	1154	3	3	786	1	0	1		NA	NA	NA
CDK4	ENST00000257904	12	905	0.06	10	6	0	151	96	2	2	1	1	4	5	5	68	1	NA	1		NA	NA	NA
TMEM127	ENST00000258439	2	714	0.01	30	14	0	151	105	3	3	1	1	39	3	3	42	0	NA	1		NA	NA	NA
CCM2	ENST00000258781	7	1325	0.01	16	4	0	255	149	2		1	1	50	3	0	86	0	0.0435	1		NA	NA	NA
MIB1	ENST00000261537	18	3000	0	271	94	0	511	252	1	1	1	1	14	0	3	244	1	0	1		NA	NA	NA
DSG2	ENST00000261590	18	3342	0	59	13	22	693	266	1	2	1	1	70	3	3	272	1	0	1		NA	NA	NA
TAOK1	ENST00000261716	17	2987	1	7	1	0	308	205	2		1	1	17	3	3	361	1	0.261	1		NA	NA	NA
CDH1	ENST00000261769	16	2633	0.15	21	11	0	554	266	3	3	1	1	227	1	3	166	1	0.0149	1		NA	NA	NA
KCNH2	ENST00000262186	7	3465	1	34	12	0	724	459	2	2	1	1	453	0	0	163	1	0.0013	1		NA	NA	NA
KMT2C	ENST00000262189	7	14677	1	28	17	0	2789	1247	2	2	1	1	51	0	0	1295	1	0.0036	1		NA	NA	NA
SETD1A	ENST00000262519	16	5106	1	7	6	0	1188	709	2	4	1	1	25	3	0	380	0	0.2581	1		NA	NA	NA
LHX4	ENST00000263726	1	1167	0.02	12	4	0	253	108	3		1	1	8	3	4	90	1	0.1051	1		NA	NA	NA
POLR1A	ENST00000263857	2	5129	1	46	25	0	956	507	1	3	1	1	4	0	0	447	1	0.0001	1		NA	NA	NA
ARHGAP31	ENST00000264245	3	4323	1	32	13	3	823	383	2	2	1	1	4	0	4	364	1	0.0011	1		NA	NA	NA
PIKFYVE	ENST00000264380	2	6256	0	74	42	0	1166	522	1	2	1	1	12	0	0	546	1	0	1		NA	NA	NA
CUL3	ENST00000264414	2	2291	1	10	4	0	262	195	3		1	1	25	3	3	239	1	0.1381	1		NA	NA	NA
SDHA	ENST00000264932	5	1980	0	27	14	0	459	245	2	2	1	1	99	3	3	139	1	0.0045	1		NA	NA	NA
NRXN2	ENST00000265459	11	5117	1	23	9	2	1090	626	3	3	1	1	0	NA	NA	252	1	0.0117	1		NA	NA	NA
TINF2	ENST00000267415	14	1347	0	27	10	7	231	128	2	2	1	1	16	4	4	113	1	0.0047	1		NA	NA	NA
ASXL3	ENST00000269197	18	6735	1	20	13	0	1347	579	3	3	1	1	134	3	3	584	1	0.0187	1		NA	NA	NA
ZNF750	ENST00000269394	17	2170	0.87	20	7	10	515	237	2	2	1	1	1	5	NA	152	1	0.0172	1		NA	NA	NA
POGZ	ENST00000271715	1	4215	1	7	4	0	697	402	3		1	1	105	3	3	317	1	0.2809	1		NA	NA	NA
PHIP	ENST00000275034	6	5426	1	20	8	0	639	419	2	2	1	1	62	3	3	512	1	0.0188	1		NA	NA	NA
ZNF462	ENST00000277225	9	7509	1	9	4	0	1368	739	1		1	1	31	0	4	616	1	0.1909	1		NA	NA	NA
DSC2	ENST00000280904	18	2690	0	46	16	0	531	234	2	1	1	1	47	3	3	206	1	0.0002	1		NA	NA	NA
CRYGC	ENST00000282141	2	522	0	6	4	0	144	61	3		1	1	17	0	4	36	3	NA	1		NA	NA	NA
FLCN	ENST00000285071	17	1729	0.79	34	9	0	381	187	3	3	1	1	189	1	1	125	1	0.0006	1		NA	NA	NA
SCAF4	ENST00000286835	21	3424	1	25	3	0	662	311	2		1	1	7	3	3	319	0	0.0072	1		NA	NA	NA
NODAL	ENST00000287139	10	1041	0.97	10	4	0	209	90	3		1	1	7	0	3	70	1	0.141	1		NA	NA	NA
KAT6B	ENST00000287239	10	6206	1	20	6	0	1064	466	3	5	1	1	97	0	0	614	1	0.019	1		NA	NA	NA
SHANK1	ENST00000293441	19	6463	1	15	7	0	1439	823	3	4	1	1	4	3	3	346	3	0.05	1		NA	NA	NA
TGFBR2	ENST00000295754	3	1697	0.13	16	6	0	274	160	2	2	1	1	80	0	0	122	1	0.0432	1		NA	NA	NA
WDFY3	ENST00000295888	4	10516	1	38	20	0	1599	889	1	2	1	1	23	3	3	807	1	0.0006	1		NA	NA	NA
SHROOM3	ENST00000296043	4	5980	0.32	56	15	4	1385	604	2	2	1	1	0	NA	NA	430	1	0	1		NA	NA	NA
NAA15	ENST00000296543	4	2581	1	12	3	0	334	194	3		1	1	47	0	3	273	1	0.0996	1		NA	NA	NA
FRMD7	ENST00000298542	X	2133	0.73	16	7	0	265	118	3	3	1	2	23	3	3	172	1	0.0367	1		NA	NA	NA
SPRED1	ENST00000299084	15	1328	0.97	17	8	0	277	93	2	3	1	1	74	1	0	122	1	0.0362	1		NA	NA	NA
KMT2D	ENST00000301067	12	16560	1	7	1	0	3339	1736	2		1	1	619	1	0	1327	1	0.2647	1		NA	NA	NA
TUBA1A	ENST00000301071	12	1352	0.97	9	5	0	12	120	2	3	4	1	159	1	1	94	0	NA	1		NA	NA	NA
SRRM2	ENST00000301740	16	8245	1	21	3	0	2870	1236	2		1	1	20	0	0	606	1	0.0179	1		NA	NA	NA
MN1	ENST00000302326	22	3961	1	20	6	0	861	475	2	5	1	1	18	5	6	258	1	0.0176	1		NA	NA	NA
H1-4	ENST00000304218	6	659		14	4	0	414	243	2		1	1	26	3	6	72	1	NA	1		NA	NA	NA
CTNND2	ENST00000304623	5	3656	1	6	3	0	745	471	3		1	1	7	3	3	250	1	0.3338	1		NA	NA	NA
PPM1D	ENST00000305921	17	1812	0	20	9	0	302	159	2	4	2	1	43	4	4	143	1	0.0175	1		NA	NA	NA
ROBO4	ENST00000306534	11	3006	0	63	29	0	715	308	1	3	1	1	12	3	3	168	1	0	1		NA	NA	NA
CRYGS	ENST00000307944	3	534	0.02	17	7	0	108	38	2	3	1	1	5	5	5	45	1	NA	1		NA	NA	NA
LEMD3	ENST00000308330	12	2723	1	23	9	0	633	288	2	3	1	1	29	3	0	204	1	0.0115	1		NA	NA	NA
KRT2	ENST00000309680	12	1911	0	25	8	2	502	189	1	2	1	1	10	3	3	177	1	0.0068	1		NA	NA	NA
KMT2E	ENST00000311117	7	5552	1	19	5	0	1061	453	2	2	1	1	46	0	3	453	1	0.0236	1		NA	NA	NA
KRT17	ENST00000311208	17	1291	0	20	8	0	318	150	1	3	1	1	14	6	6	112	0	0.0208	1		NA	NA	NA
KCNA2	ENST00000316361	1	1499	0.91	8	6	0	170	138	3	3	2	1	32	0	4	107	1	0.2407	1		NA	NA	NA
DNMT3A	ENST00000321117	2	2717	0	100	43	0	387	239	2	3	1	1	81	0	0	220	1	0	1		NA	NA	NA
CACNA1F	ENST00000323022	X	5853	0	31	17	0	812	403	2	2	1	1	70	0	0	380	1	0.0016	1		NA	NA	NA
FLNC	ENST00000325888	7	8130	1	57	26	0	1634	929	1	2	1	1	195	1	1	483	1	0	1		NA	NA	NA
GRIN2A	ENST00000330684	16	4383	1	9	6	0	824	501	2	2	2	1	149	0	0	296	1	0.1712	1		NA	NA	NA
FTL	ENST00000331825	19	524	0	12	1	0	116	48	2		1	1	10	0	0	40	0	NA	1		NA	NA	NA
TCF12	ENST00000333725	15	2102	0.68	24	11	0	469	212	3	3	1	1	42	3	0	154	0	0.0077	1		NA	NA	NA
ARID2	ENST00000334344	12	5487	1	7	5	0	901	495	2	2	1	1	56	1	4	454	1	0.2817	1		NA	NA	NA
NLRP3	ENST00000336119	1	3096	0	40	22	2	524	318	2	2	1	1	43	3	3	257	1	0.0001	1		NA	NA	NA
RAD51C	ENST00000337432	17	1122	0	26	11	0	242	97	2	1	1	1	124	1	1	95	1	0.0047	1		NA	NA	NA
OFD1	ENST00000340096	X	3016	0.96	8	1	0	369	168	3		1	1	71	1	0	357	1	0.2429	1		NA	NA	NA
GSPT2	ENST00000340438	X	1886	0.98	17	1	0	199	118	3		2	1	1	4	4	180	1	0.033	1		NA	NA	NA
PKP2	ENST00000340811	12	2501	0	64	24	0	567	249	1	2	1	1	175	1	0	182	1	0	1		NA	NA	NA
DICER1	ENST00000343455	14	5743	1	44	17	0	839	475	2	2	1	1	442	1	0	469	1	0	1		NA	NA	NA
CCDC78	ENST00000345165	16	1399	0	40	23	2	426	175	2	2	1	1	0	NA	NA	NA	NA	0.0001	1		NA	NA	NA
RAD51D	ENST00000345365	17	977	0	37	15	0	209	82	2	4	1	1	100	0	0	74	1	NA	1		NA	NA	NA
OPHN1	ENST00000355520	X	2386	1	14	7	0	270	123	3	4	2	2	27	0	0	220	1	0.0595	1		NA	NA	NA
DMD	ENST00000357033	X	10979	1	19	12	0	2012	779	2	5	1	1	1503	1	1	1204	1	0.0241	1		NA	NA	NA
PLN	ENST00000357525	6	158	0.45	5	1	0	33	11	2		2	3	6	4	4	14	0	NA	1		NA	NA	NA
BRCA1	ENST00000357654	17	5570	0	130	46	0	1051	382	1	2	1	1	2905	1	1	530	1	0	1		NA	NA	NA
NF1	ENST00000358273	17	8462	0.9	61	30	0	1209	664	1	1	1	1	2336	1	1	647	1	0	1		NA	NA	NA
NLGN3	ENST00000358741	X	2540	0.98	5	3	0	239	192	3		2	1	5	4	4	133	1	0.4185	1		NA	NA	NA
KCNQ2	ENST00000359125	20	2602	1	13	3	0	448	373	2		2	1	421	3	3	155	0	0.0822	1		NA	NA	NA
TOPORS	ENST00000360538	9	3135	1	32	11	0	597	260	2	2	1	1	12	4	4	268	1	0.0017	1		NA	NA	NA
ATP1A2	ENST00000361216	1	3040	0	29	15	0	418	296	2	4	1	1	61	3	3	217	1	0.0018	1		NA	NA	NA
IGSF1	ENST00000361420	X	3992	1	26	17	0	549	257	3	3	1	1	13	0	0	284	1	0.0052	1		NA	NA	NA
GRHL3	ENST00000361548	1	1793	0.99	14	5	0	325	171	3	6	1	1	12	4	4	134	1	0.0677	1		NA	NA	NA
CDC73	ENST00000367435	1	1579	1	10	6	0	172	122	2	2	1	1	74	3	3	154	1	0.1406	1		NA	NA	NA
HIVEP2	ENST00000367603	6	7335	1	14	9	0	1412	698	2	3	1	1	33	0	0	634	1	0.0604	1		NA	NA	NA
SDHC	ENST00000367975	1	504	0	6	3	0	85	46	3		2	1	31	0	4	30	0	NA	1		NA	NA	NA
LORICRIN	ENST00000368742	1	938		23	13	15	271	141	2	2	1	1	6	4	4	31	0	NA	1		NA	NA	NA
BAG3	ENST00000369085	10	1724	0.62	11	8	1	419	170	1	2	1	1	105	0	0	136	1	0.1235	1		NA	NA	NA
SIM1	ENST00000369208	6	2290	1	22	6	0	472	218	2	4	1	1	4	0	4	151	1	0.0118	1		NA	NA	NA
ZNF292	ENST00000369577	6	8164	1	21	8	0	1494	728	2	2	1	1	49	0	0	745	1	0.0189	1		NA	NA	NA
SUFU	ENST00000369902	10	1443	1	6	3	0	228	143	3		1	1	50	0	0	99	1	0.3324	1		NA	NA	NA
IMPG1	ENST00000369950	6	2377	0	49	18	0	513	195	3	3	1	1	4	5	5	218	1	0.0001	1		NA	NA	NA
PITX3	ENST00000370002	10	906	0.81	9	3	6	185	102	3		1	1	8	4	4	47	3	NA	1		NA	NA	NA
L1CAM	ENST00000370060	X	3746	1	7	4	0	493	304	3		1	1	87	3	3	249	1	0.2402	1		NA	NA	NA
GLMN	ENST00000370360	1	1767	0	32	13	0	228	76	2	3	1	3	24	3	4	174	1	NA	1		NA	NA	NA
KCNQ5	ENST00000370398	6	2785	0.98	18	6	0	445	274	2	2	2	1	17	3	3	195	1	0.028	1		NA	NA	NA
MAMLD1	ENST00000370401	X	2319	0.63	10	5	0	355	172	2	1	1	1	7	3	3	189	1	0.1596	1		NA	NA	NA
FMR1	ENST00000370475	X	1882	0.65	5	2	0	169	81	1		2	3	8	4	4	184	1	NA	1		NA	NA	NA
GPC4	ENST00000370828	X	1662	0.93	8	3	0	215	94	2		1	1	10	0	4	135	1	0.2258	1		NA	NA	NA
OCRL	ENST00000371113	X	2682	1	6	2	0	231	128	3		1	1	63	0	0	242	1	0.336	1		NA	NA	NA
CHRDL1	ENST00000372042	X	1366	0.22	11	6	0	164	64	3	1	1	1	12	0	0	130	1	0.1246	1		NA	NA	NA
ENG	ENST00000373203	9	1962	1	13	2	0	422	230	1		1	1	264	3	3	104	1	0.0789	1		NA	NA	NA
DES	ENST00000373960	2	1404	0.01	23	15	0	310	164	3	3	1	1	83	0	0	128	0	0.0117	1		NA	NA	NA
DLG3	ENST00000374360	X	2435	1	5	1	0	238	157	2		1	1	14	0	0	178	1	0.4198	1		NA	NA	NA
GDF5	ENST00000374369	20	1504	0.67	22	10	0	340	191	2	2	1	1	32	1	0	108	1	0.0112	1		NA	NA	NA
TGFBR1	ENST00000374994	9	1503	0.85	15	5	0	213	122	2	3	1	1	54	0	0	113	0	0.0566	1		NA	NA	NA
KDM5C	ENST00000375401	X	4657	1	10	4	0	423	318	2		2	1	87	3	3	376	1	0.1406	1		NA	NA	NA
SDHB	ENST00000375499	1	835	0	11	5	0	181	64	3	3	1	1	148	1	1	71	1	NA	1		NA	NA	NA
SDHD	ENST00000375549	11	476	0.34	8	3	0	103	46	2		1	2	80	0	3	21	3	NA	1		NA	NA	NA
ASXL1	ENST00000375687	20	4613	0	75	36	40	939	418	3	3	1	1	80	0	3	377	1	0	1		NA	NA	NA
CDSN	ENST00000376288	6	1588	0.46	23	8	0	349	177	1	3	1	1	7	3	3	67	1	0.0085	1		NA	NA	NA
EXT1	ENST00000378204	8	2230	1	13	5	0	402	190	2	2	1	1	258	1	0	151	1	0.0836	1		NA	NA	NA
POLA1	ENST00000379068	X	4370	1	6	1	0	359	189	2		1	1	3	5	5	418	1	0.3545	1		NA	NA	NA
EDN1	ENST00000379375	6	634	0.46	6	4	0	139	53	2		1	3	4	3	3	64	0	NA	1		NA	NA	NA
CNKSR2	ENST00000379510	X	3083	1	7	5	0	249	167	3	3	1	1	23	0	0	280	1	0.267	1		NA	NA	NA
RPS6KA3	ENST00000379565	X	2201	1	9	0	0	76	84	3		2	1	84	1	1	201	1	0.1772	1		NA	NA	NA
NDNF	ENST00000379692	4	1704	0.38	22	6	0	325	139	2	2	1	1	3	5	4	145	1	0.0145	1		NA	NA	NA
RS1	ENST00000379984	X	669	0.96	6	2	0	103	45	2		1	1	124	0	0	44	1	NA	1		NA	NA	NA
TEK	ENST00000380036	9	3352	1	30	12	0	647	317	3	3	1	1	30	0	0	257	1	0.0028	1		NA	NA	NA
COL2A1	ENST00000380518	12	4410	1	10	2	0	775	406	3		1	1	455	0	0	351	1	0.1453	1		NA	NA	NA
ACVRL1	ENST00000388922	12	1503	0	14	8	0	245	168	3	3	1	1	261	1	0	91	1	0.0648	1		NA	NA	NA
PAX3	ENST00000392070	2	1446	0.24	5	3	0	301	164	3		1	1	89	3	3	103	3	0.4333	1		NA	NA	NA
WASF1	ENST00000392589	6	1672	1	6	1	0	262	107	3		1	1	5	4	4	121	3	0.3595	1		NA	NA	NA
GABRA1	ENST00000393943	5	1362	0.91	13	4	0	146	135	2		2	1	39	4	4	102	1	0.083	1		NA	NA	NA
CHD2	ENST00000394196	15	5449	1	8	3	0	728	466	2		2	1	179	1	1	596	1	0.2396	1		NA	NA	NA
KRIT1	ENST00000394505	7	2195	0	26	11	0	414	148	3	5	1	1	179	0	3	212	1	0.0054	1		NA	NA	NA
QRICH1	ENST00000395443	3	2322	1	6	2	0	333	213	2		1	1	37	1	0	214	1	0.3334	1		NA	NA	NA
CAMK2B	ENST00000395749	7	1978	0.74	11	1	0	310	249	3		3	2	7	3	3	129	1	NA	1		NA	NA	NA
GLI3	ENST00000395925	7	4729	1	13	8	2	1142	583	3	3	1	1	102	1	3	303	1	0.083	1		NA	NA	NA
MED13	ENST00000397786	17	6495	1	8	1	0	1189	502	2		1	1	25	1	0	495	1	0.2243	1		NA	NA	NA
CRYBB2	ENST00000398215	22	613	0.39	11	8	0	128	69	3	3	1	1	12	0	0	50	1	NA	1		NA	NA	NA
MAP3K1	ENST00000399503	5	4519	1	34	13	0	946	415	3	3	2	2	13	0	3	362	1	0.0009	1		NA	NA	NA
KDM1A	ENST00000400181	1	2610	1	49	17	0	348	219	2	3	1	1	9	3	3	219	0	0.0001	1		NA	NA	NA
RERE	ENST00000400908	1	4679	1	34	17	0	1116	640	2	2	1	1	30	4	4	340	1	0.001	1		NA	NA	NA
SETD5	ENST00000402198	3	4308	1	25	10	0	817	409	2	2	1	1	130	3	3	344	1	0.0071	1		NA	NA	NA
CHEK2	ENST00000404276	22	1618	0	50	20	0	351	107	1	3	1	1	397	1	1	137	1	0	1		NA	NA	NA
SETD2	ENST00000409792	3	7674	1	11	8	0	1343	571	3	3	1	1	29	3	4	725	1	0.1325	1		NA	NA	NA
GREB1L	ENST00000424526	18	5741	1	10	3	0	931	487	3		1	1	29	1	0	434	1	0.1537	1		NA	NA	NA
ZEB1	ENST00000424869	10	3369	0.97	25	10	8	572	242	2	2	1	1	9	3	3	82	5	0.0065	1		NA	NA	NA
CYLD	ENST00000427738	16	2854	1	12	6	0	353	221	2	2	1	1	30	0	0	246	1	0.1077	1		NA	NA	NA
PAX8	ENST00000429538	2	1342	1	10	6	0	318	175	3	4	1	1	17	5	5	72	1	0.1533	1		NA	NA	NA
KANSL1	ENST00000432791	17	3304	1	15	5	0	630	313	2	3	1	1	60	0	0	233	1	0.0485	1		NA	NA	NA
ASXL2	ENST00000435504	2	4295	1	12	5	0	812	358	3	3	1	1	13	3	3	387	1	0.0977	1		NA	NA	NA
KDM6B	ENST00000448097	17	4912	1	11	3	0	1122	673	3		2	1	15	0	0	300	1	0.1286	1		NA	NA	NA
THRA	ENST00000450525	17	1225	0.33	10	4	0	162	120	2		2	1	13	4	4	103	1	0.1553	1		NA	NA	NA
WT1	ENST00000452863	11	1559	1	8	3	0	296	186	3		2	1	62	0	0	100	0	0.2253	1		NA	NA	NA
TNRC6B	ENST00000454349	22	5479	1	44	21	0	990	472	1	2	1	1	15	3	3	427	1	0.0001	1		NA	NA	NA
BAP1	ENST00000460680	3	2173	0.99	10	2	0	370	219	2		1	1	154	1	3	154	0	0.1454	1		NA	NA	NA
GPR143	ENST00000467482	X	1206	0.93	5	1	0	128	83	3		2	2	36	3	3	64	0	0.4311	1		NA	NA	NA
CEBPA	ENST00000498907	19	1076	0.55	8	3	7	242	166	2		1	1	57	5	0	59	0	0.2185	1		NA	NA	NA
ATP2C1	ENST00000510168	3	2733	1	26	13	0	377	196	2	1	1	1	17	0	3	230	1	0.0054	1		NA	NA	NA
FZD4	ENST00000531380	11	1612	0.97	26	10	0	326	141	1	3	1	1	37	0	1	103	1	0.0046	1		NA	NA	NA
EXT2	ENST00000533608	11	2144	0	33	18	0	424	195	2	2	1	1	102	0	0	141	1	0.0009	1		NA	NA	NA
MYBPC3	ENST00000545968	11	3791	0	46	19	0	878	434	1	2	1	1	502	1	1	279	1	0	1		NA	NA	NA
SMARCC2	ENST00000550164	12	3709	1	8	2	0	556	357	2		1	1	15	1	0	326	3	0.2237	1		NA	NA	NA
LDLR	ENST00000558518	19	2565	0	35	15	0	609	295	1	2	1	1	1410	1	3	147	1	0.0009	1		NA	NA	NA
ACAN	ENST00000560601	15	7689	1	32	13	0	1523	674	2	2	2	2	61	0	0	538	1	0.0013	1		NA	NA	NA
ZMYM2	ENST00000610343	13	4111	0.67	26	14	0	636	306	2	2	1	1	29	3	0	371	1	0.0046	1		NA	NA	NA
MAPK8IP3	ENST00000610761	16	3982	1	24	9	0	824	560	3	3	1	1	10	3	3	297	1	0.0084	1		NA	NA	NA
CHD1	ENST00000614616	5	5098	1	14	7	0	724	391	2	2	2	1	3	6	6	544	1	0.0646	1		NA	NA	NA
GABRG2	ENST00000639213	5	1418	0.74	9	3	0	168	129	2		1	1	53	3	3	86	1	0.1951	1		NA	NA	NA
ELP4	ENST00000640961	11	1265	0	22	12	0	274	113	2	1	1	3	2	3	3	93	0	NA	1		NA	NA	NA
RPGR	ENST00000642395	X	2429	1	6	2	1	281	129	2		1	1	122	3	3	240	1	0.342	1		NA	NA	NA
TCOF1	ENST00000643257	5	4444	0.95	15	4	0	916	481	2		1	1	108	1	3	439	1	0.0515	1		NA	NA	NA
TRIM8	ENST00000643721	10	1650	0.99	7	1	0	301	204	2		1	1	13	4	4	129	0	0.2607	1		NA	NA	NA
SIX1	ENST00000645694	14	853	0.65	12	6	0	178	101	3	3	1	1	13	0	0	66	3	NA	1		NA	NA	NA
LZTR1	ENST00000646124	22	2502	0	195	87	0	685	313	1	1	1	1	140	1	1	161	1	0	1		NA	NA	NA
CHD8	ENST00000646647	14	7709	1	16	8	0	1196	605	2	2	1	1	98	0	0	681	1	0.0454	1		NA	NA	NA
GJB6	ENST00000647029	13	785	0	25	11	6	178	92	2	2	1	1	9	3	3	52	0	NA	1		NA	NA	NA
TBX1	ENST00000649276	22	1508	0.84	9	3	0	398	232	1		2	1	25	1	3	NA	NA	0.1885	1		NA	NA	NA
ZFHX4	ENST00000651372	8	10841	1	53	19	0	2263	1012	2	4	1	1	3	3	4	NA	NA	0	1		NA	NA	NA
DEPDC5	ENST00000651528	22	4770	0.12	41	21	0	914	431	2	3	1	1	150	1	0	NA	NA	0.0001	1		NA	NA	NA
DSPP	ENST00000651931	4	3902	0	33	17	15	638	329	3	5	1	1	17	4	5	NA	NA	0.001	1		NA	NA	NA
ARHGAP35	ENST00000672722	19	4494	1	8	3	0	646	387	2		1	1	1	6	6	NA	NA	0.2139	1		NA	NA	NA
STS	ENST00000674429	X	1728	0.81	7	4	1	296	128	3		1	1	11	3	4	NA	NA	0.2724	1		NA	NA	NA
RUNX1	ENST00000675419	21	1435	0.65	8	3	0	266	155	3		1	1	98	0	3	NA	NA	0.2214	1		NA	NA	NA
NHS	ENST00000676302	X	4947	1	7	1	0	688	294	2		1	1	39	3	5	NA	NA	0.262	1		NA	NA	NA
GIGYF1	ENST00000678049	7	3084	0	58	22	0	819	466	2	2	1	1	1	6	NA	NA	NA	0	1		NA	NA	NA
BRD4	ENST00000679869	19	4070	1	6	1	0	734	478	3		1	1	5	4	4	NA	NA	0.3398	1		NA	NA	NA
LIPI	ENST00000681601	21	1373	0	30	14	0	276	99	2	4	1	1	0	NA	NA	NA	NA	0.0026	1		NA	NA	NA
UBR7	ENST00000013070	14	1267	0.49	19	6	0	194	95	2	4	1	1	5	4	5	130	1	0.0258		1	NA	NA	NA
COX15	ENST00000016171	10	1224	0	26	13	0	240	96	2	1	1	1	5	3	3	84	1	0.006		1	NA	NA	NA
XYLT2	ENST00000017003	17	2587	0.93	27	13	0	501	281	3	3	1	1	8	0	4	148	1	0.0027		1	NA	NA	NA
B4GALT7	ENST00000029410	5	978	0	30	17	0	278	138	1	2	1	1	6	0	4	52	1	NA		1	NA	NA	NA
CTNS	ENST00000046640	17	1094	0	29	6	0	273	123	1	3	1	1	81	1	3	51	1	0.0029		1	NA	NA	NA
GRN	ENST00000053867	17	1770	0.07	37	12	2	415	219	1	4	1	1	60	0	0	88	1	0.0006		1	NA	NA	NA
ACTL6B	ENST00000160382	7	1267	0	28	12	0	166	147	2	3	1	1	27	0	0	97	1	0.0043		1	NA	NA	NA
PIGB	ENST00000164305	15	1653	0	38	12	0	312	128	2	2	1	1	5	0	0	103	1	0.0006		1	NA	NA	NA
ALDH3A2	ENST00000176643	17	1448	0	27	7	0	290	123	2	5	1	1	88	0	0	122	1	0.0031		1	NA	NA	NA
PLOD1	ENST00000196061	1	2165	0	36	20	0	534	263	2	2	1	1	29	0	0	136	1	0.0011		1	NA	NA	NA
OXCT1	ENST00000196371	5	1546	0	13	4	0	233	113	2		1	1	12	0	0	132	0	0.0897		1	NA	NA	NA
ITGB4	ENST00000200181	17	5430	0	97	41	0	1318	642	1	3	1	1	35	0	0	329	1	0		1	NA	NA	NA
GNPTG	ENST00000204679	16	907	0	38	14	4	303	150	3	3	1	1	40	3	3	65	0	NA		1	NA	NA	NA
DLD	ENST00000205402	7	1516	0.01	29	7	0	291	118	1	4	1	1	45	1	3	130	1	0.0026		1	NA	NA	NA
ABCC6	ENST00000205557	16	4481	0	94	35	0	987	480	1	2	1	1	193	0	0	270	1	0		1	NA	NA	NA
TGM1	ENST00000206765	14	2440	0	45	24	0	581	251	2	2	1	1	124	0	3	144	1	0		1	NA	NA	NA
CDC6	ENST00000209728	17	1672	0	37	15	0	310	122	1	3	1	1	1	4	4	156	1	0.0003		1	NA	NA	NA
AAAS	ENST00000209873	12	1625	0	52	23	0	332	164	1	2	1	1	60	0	0	80	3	0.0001		1	NA	NA	NA
NANS	ENST00000210444	9	1074		18	3	0	231	95	2		1	1	8	0	0	94	1	0.0304		1	NA	NA	NA
SNAP29	ENST00000215730	22	772	0.01	17	7	0	202	70	3	3	1	2	8	3	5	71	1	NA		1	NA	NA	NA
USP18	ENST00000215794	22	1109	0	14	5	0	177	84	3	3	2	2	1	4	4	96	1	0.0636		1	NA	NA	NA
TCN2	ENST00000215838	22	1275	0	43	18	0	353	164	2	2	1	1	17	3	4	93	1	0		1	NA	NA	NA
SLC25A1	ENST00000215882	22	927	0.06	13	7	0	204	118	2	4	1	1	10	0	0	56	1	NA		1	NA	NA	NA
ARSA	ENST00000216124	22	1522	0	31	8	4	382	194	3	3	1	1	177	1	0	67	0	0.0013		1	NA	NA	NA
ACO2	ENST00000216254	22	2325	0.21	17	9	0	372	265	2	2	1	1	42	0	0	149	1	0.0367		1	NA	NA	NA
PYGL	ENST00000216392	14	2524	0	49	22	0	552	207	1	2	1	1	20	3	1	204	1	0		1	NA	NA	NA
PIGH	ENST00000216452	14	563	0.23	12	7	0	116	51	3	2	1	3	1	4	4	33	0	NA		1	NA	NA	NA
VRK1	ENST00000216639	14	1179	0	25	9	0	228	89	3	3	1	1	37	0	1	122	1	0.0077		1	NA	NA	NA
RSPO4	ENST00000217260	20	700	0	23	14	3	219	86	3	3	1	1	8	3	3	49	1	NA		1	NA	NA	NA
FERMT1	ENST00000217289	20	2020	0	35	18	0	374	170	2	2	1	1	18	0	0	174	1	0.001		1	NA	NA	NA
MMP2	ENST00000219070	16	1970	0.84	31	17	0	415	229	1	2	1	1	17	3	3	124	1	0.0022		1	NA	NA	NA
ORC6	ENST00000219097	16	752	0	21	7	0	184	89	3	3	2	2	5	3	5	75	0	NA		1	NA	NA	NA
ARL2BP	ENST00000219204	16	486	0	7	1	0	76	24	3		1	3	1	6	NA	43	1	NA		1	NA	NA	NA
DHODH	ENST00000219240	16	1179	0	24	8	0	290	130	2	2	1	2	9	0	0	90	1	0.0077		1	NA	NA	NA
USB1	ENST00000219281	16	791	0	17	6	0	186	72	3	5	1	1	17	3	3	55	1	NA		1	NA	NA	NA
FA2H	ENST00000219368	16	1112	0.15	24	12	0	262	153	3	3	1	1	36	3	0	63	3	0.008		1	NA	NA	NA
MEFV	ENST00000219596	16	2336	0	49	20	7	650	305	1	2	1	1	20	0	0	197	1	0.0001		1	NA	NA	NA
TGM5	ENST00000220420	15	2150	0	45	20	0	435	223	2	2	1	1	12	3	3	146	1	0		1	NA	NA	NA
BLOC1S6	ENST00000220531	15	514	0	14	5	0	85	35	3	3	1	2	5	3	3	64	0	NA		1	NA	NA	NA
RNASEH2A	ENST00000221486	19	892	0	11	7	3	223	98	3	4	1	1	11	3	3	60	1	NA		1	NA	NA	NA
SLC5A5	ENST00000222248	19	1917	0	27	15	1	441	239	3	3	1	1	9	4	4	88	1	0.0032		1	NA	NA	NA
LAMB1	ENST00000222399	7	5328	0	101	43	0	1182	483	1	3	1	1	13	3	6	439	1	0		1	NA	NA	NA
FKBP14	ENST00000222803	7	632	0	12	1	0	128	43	2		1	1	8	3	6	61	0	NA		1	NA	NA	NA
TFR2	ENST00000223051	7	2388	0	41	16	0	545	261	2	2	1	1	47	0	5	133	1	0.0003		1	NA	NA	NA
CEP41	ENST00000223208	7	1111	0	15	7	3	223	78	2	2	1	1	5	3	3	97	1	0.0558		1	NA	NA	NA
CDH23	ENST00000224721	10	9996	0	121	41	0	2535	1138	1	3	1	1	215	1	1	474	1	0		1	NA	NA	NA
DNAJC12	ENST00000225171	10	592	0	18	9	0	130	41	1	2	1	2	10	3	3	69	3	NA		1	NA	NA	NA
PIGL	ENST00000225609	17	752	0	18	10	0	156	77	2	1	2	1	8	3	3	46	1	NA		1	NA	NA	NA
CCDC47	ENST00000225726	17	1440	0	36	12	0	254	104	2	2	1	1	7	0	4	160	0	0.0007		1	NA	NA	NA
PEX12	ENST00000225873	17	1077	0	36	12	0	188	70	2	2	1	2	63	1	1	76	0	0.0005		1	NA	NA	NA
NAGLU	ENST00000225927	17	2226	0	51	23	14	491	265	1	2	1	1	147	1	1	114	0	0		1	NA	NA	NA
WFS1	ENST00000226760	4	2666	0	78	43	0	1048	592	2	3	1	1	121	0	0	156	1	0		1	NA	NA	NA
CTSC	ENST00000227266	11	1385	0	28	11	3	323	124	1	3	1	1	26	0	0	90	1	0.0043		1	NA	NA	NA
PDHX	ENST00000227868	11	1495	0	30	11	0	340	138	2	4	1	2	12	4	4	113	1	0.0031		1	NA	NA	NA
POLR3B	ENST00000228347	12	3374	0	65	30	0	574	274	1	1	1	1	35	0	0	303	1	0		1	NA	NA	NA
MVK	ENST00000228510	12	1181	0.17	26	11	0	216	122	1	4	1	1	47	0	0	73	1	0.0065		1	NA	NA	NA
MYF5	ENST00000228644	12	765	0	17	6	0	181	81	2	3	1	2	2	5	6	51	0	NA		1	NA	NA	NA
GNB3	ENST00000229264	12	1014	0	23	8	0	226	111	3	3	1	1	2	4	6	54	3	0.0105		1	NA	NA	NA
FANCE	ENST00000229769	6	1601	0	41	16	0	352	147	1	3	1	1	17	3	3	135	0	0.0002		1	NA	NA	NA
TULP1	ENST00000229771	6	1614	0	30	11	0	373	185	1	2	1	1	62	0	3	147	0	0.002		1	NA	NA	NA
FIG4	ENST00000230124	6	2701	0	74	31	0	486	219	1	1	1	1	54	1	0	220	1	0		1	NA	NA	NA
PRPH2	ENST00000230381	6	1038	0.12	24	7	0	231	103	2	4	1	1	252	3	3	67	0	0.008		1	NA	NA	NA
GHR	ENST00000230882	5	1908	0	23	11	0	411	143	2	2	1	1	28	5	5	150	1	0.0101		1	NA	NA	NA
PCDH12	ENST00000231484	5	3551	0	44	22	2	769	346	1	3	1	1	16	3	3	234	1	0.0002		1	NA	NA	NA
RARS1	ENST00000231572	5	1968		48	19	0	403	151	1	1	1	1	19	0	3	182	1	0		1	NA	NA	NA
ZMYND10	ENST00000231749	3	1311	0	31	14	0	225	108	1	1	1	1	12	0	0	115	1	0.0018		1	NA	NA	NA
GNAT1	ENST00000232461	3	1045	0	20	11	0	206	118	3	5	1	1	14	3	0	83	1	0.0219		1	NA	NA	NA
UMPS	ENST00000232607	3	1437	0	27	9	0	297	123	2	2	1	1	4	3	3	114	0	0.0051		1	NA	NA	NA
CPS1	ENST00000233072	2	4465	0	57	21	0	885	361	2	1	1	1	119	1	0	347	1	0		1	NA	NA	NA
NDUFS1	ENST00000233190	2	2166	0	37	14	0	469	161	1	2	1	1	25	3	0	177	1	0.001		1	NA	NA	NA
NDUFS7	ENST00000233627	19	634	0.91	8	1	0	159	92	2		1	1	4	4	4	34	1	NA		1	NA	NA	NA
FANCL	ENST00000233741	2	1114	0	34	12	0	300	96	2	3	1	1	25	3	3	92	1	0.0012		1	NA	NA	NA
KCNJ13	ENST00000233826	2	1081	0.01	11	5	0	181	81	2	1	1	1	9	0	0	69	1	0.1172		1	NA	NA	NA
GGCX	ENST00000233838	2	2262	0	45	20	0	434	206	2	2	1	1	16	3	3	139	0	0.0002		1	NA	NA	NA
ATP6V1B1	ENST00000234396	2	1528	0	41	12	0	370	155	3	3	1	1	46	0	3	108	1	0.0001		1	NA	NA	NA
SPR	ENST00000234454	2	783	0.04	16	9	0	163	99	2	5	1	1	16	0	3	48	0	NA		1	NA	NA	NA
SLC35D1	ENST00000235345	1	1056	0	17	6	0	194	98	3	5	2	3	4	0	5	76	1	NA		1	NA	NA	NA
CTSD	ENST00000236671	11	1230	0	16	6	0	274	180	3	3	1	1	13	3	3	68	0	0.044		1	NA	NA	NA
ATIC	ENST00000236959	2	1763	0	55	19	0	415	170	1	3	1	1	3	4	4	139	1	0		1	NA	NA	NA
FLVCR2	ENST00000238667	14	1571	0	30	8	0	341	159	3	3	1	1	10	3	0	79	0	0.0024		1	NA	NA	NA
PYROXD1	ENST00000240651	12	1491	0	28	9	0	305	108	2	2	1	1	6	0	6	143	1	0.0041		1	NA	NA	NA
BBS9	ENST00000242067	7	2642	0	44	25	0	524	224	1	3	1	1	38	0	0	222	1	0.0001		1	NA	NA	NA
FAM149B1	ENST00000242505	10	1735	0	67	21	0	370	163	1	2	1	1	2	6	6	139	1	0		1	NA	NA	NA
HOXC13	ENST00000243056	12	991	0.42	13	4	0	245	118	1		1	1	3	6	6	57	0	NA		1	NA	NA	NA
EXOSC9	ENST00000243498	4	1308	0	39	12	0	315	88	3	3	1	1	5	5	5	131	1	0.0006		1	NA	NA	NA
PEPD	ENST00000244137	19	1467	0	19	12	0	407	186	2	2	1	1	15	0	0	93	1	0.0226		1	NA	NA	NA
MCEE	ENST00000244217	2	528	0.03	10	2	0	105	44	3		1	1	1	6	6	43	0	NA		1	NA	NA	NA
BBS2	ENST00000245157	16	2149	0	60	21	0	437	184	2	3	1	1	80	1	0	140	0	0.0001		1	NA	NA	NA
SLC22A5	ENST00000245407	5	1664	0	34	14	0	404	164	3	3	1	1	138	1	1	86	1	0.001		1	NA	NA	NA
MBOAT7	ENST00000245615	19	1412	0.11	34	15	0	394	227	2	2	1	1	15	0	4	58	1	0.0011		1	NA	NA	NA
SBDS	ENST00000246868	7	748	0	13	5	0	137	69	3	5	1	1	19	3	3	85	1	NA		1	NA	NA	NA
GFER	ENST00000248114	16	615	0	18	8	0	167	78	3	5	1	1	11	5	4	36	0	NA		1	NA	NA	NA
PEX1	ENST00000248633	7	3828	0	83	27	0	726	278	1	3	1	1	174	1	1	341	1	0		1	NA	NA	NA
TUBGCP6	ENST00000248846	22	5435	0	121	41	0	1448	768	1	3	1	1	58	0	0	336	1	0		1	NA	NA	NA
SMO	ENST00000249373	7	2352	0	43	20	0	516	268	2	2	1	1	12	0	0	122	0	0		1	NA	NA	NA
CLN6	ENST00000249806	15	929	0	18	4	0	228	128	2		1	1	49	1	0	35	0	NA		1	NA	NA	NA
MPDU1	ENST00000250124	17	737	0	23	8	0	141	74	2	4	1	1	8	0	0	43	0	NA		1	NA	NA	NA
CNGB1	ENST00000251102	16	3724	0	80	38	6	908	394	1	2	1	1	70	3	0	341	1	0		1	NA	NA	NA
NALCN	ENST00000251127	13	5174	0	61	27	0	708	449	2	2	1	1	88	3	3	400	1	0		1	NA	NA	NA
MEGF8	ENST00000251268	19	8496	0	107	46	0	1880	945	2	1	1	1	8	4	4	371	1	0		1	NA	NA	NA
ADAMTS2	ENST00000251582	5	3614	0.97	36	18	0	866	436	2	2	1	1	27	3	4	219	1	0.0007		1	NA	NA	NA
TRNT1	ENST00000251607	3	1298	0	62	15	0	335	116	2	3	1	1	40	1	0	118	1	0		1	NA	NA	NA
PCCB	ENST00000251654	3	1605	0	34	10	0	424	163	2	2	1	1	101	3	0	102	1	0.0011		1	NA	NA	NA
UBE4A	ENST00000252108	11	3182	0.11	36	15	0	578	240	2	2	1	1	4	5	5	263	1	0.0009		1	NA	NA	NA
GAMT	ENST00000252288	19	705	0.01	25	9	0	235	112	2	4	1	1	49	0	4	40	1	NA		1	NA	NA	NA
PXDN	ENST00000252804	2	4417	0	71	26	3	1006	548	2	2	1	1	14	0	0	259	1	0		1	NA	NA	NA
PRDM12	ENST00000253008	9	1099	0.93	16	6	1	233	142	2	2	1	1	9	0	3	67	1	0.0429		1	NA	NA	NA
G6PC1	ENST00000253801	17	1069		27	13	2	206	95	1	2	1	1	94	0	0	58	1	0.0043		1	NA	NA	NA
CHSY1	ENST00000254190	15	2406	0.71	18	5	0	566	285	2	4	1	1	6	4	4	198	1	0.0287		1	NA	NA	NA
GUCY2D	ENST00000254854	17	3294	0	56	15	0	827	392	2	2	1	1	130	1	0	177	0	0		1	NA	NA	NA
RIN2	ENST00000255006	20	2677	0	26	11	0	623	257	2	5	1	1	6	4	6	211	1	0.0072		1	NA	NA	NA
IGHMBP2	ENST00000255078	11	2967	0	58	25	0	696	329	1	2	1	1	80	0	0	229	1	0		1	NA	NA	NA
AP3B1	ENST00000255194	5	3258	0.62	42	21	0	586	219	2	2	1	1	18	0	3	296	1	0.0001		1	NA	NA	NA
PDE6A	ENST00000255266	5	2561	0	42	21	1	595	237	2	1	1	1	54	3	3	235	1	0		1	NA	NA	NA
SCO1	ENST00000255390	17	900	0	19	5	0	218	98	3	3	1	1	6	0	4	75	1	NA		1	NA	NA	NA
SPINK5	ENST00000256084	5	3162	0	70	30	0	609	215	2	2	1	1	53	3	3	380	1	0		1	NA	NA	NA
SBF2	ENST00000256190	11	5510	0	74	42	0	1060	435	1	1	1	1	24	1	3	457	1	0		1	NA	NA	NA
TRPM1	ENST00000256552	15	4851	0	107	45	38	1063	455	1	2	1	1	48	0	0	440	1	0		1	NA	NA	NA
TSHB	ENST00000256592	1	415	0.01	8	4	0	100	31	3		1	1	5	3	3	26	1	NA		1	NA	NA	NA
NARS1	ENST00000256854	18	1633		56	29	0	365	127	2	2	1	1	11	4	4	154	1	0		1	NA	NA	NA
DDB2	ENST00000256996	11	1274	0	18	9	0	241	102	1	2	1	1	7	4	4	82	1	0.0306		1	NA	NA	NA
CEP135	ENST00000257287	4	3399	0	95	49	0	684	217	2	2	1	1	20	0	3	435	1	0		1	NA	NA	NA
CARS2	ENST00000257347	13	1680	0	49	16	0	416	202	2	4	1	1	3	4	6	111	1	0.0001		1	NA	NA	NA
RINT1	ENST00000257700	7	2364	0	60	23	0	463	187	2	2	1	1	2	4	4	207	1	0		1	NA	NA	NA
ITGA7	ENST00000257879	12	3389	0	68	24	0	761	320	1	2	1	1	31	3	4	209	1	0		1	NA	NA	NA
RDH5	ENST00000257895	12	953	0	28	13	0	216	91	2	2	1	1	34	0	0	45	3	NA		1	NA	NA	NA
KRT85	ENST00000257901	12	1515	0	21	8	0	377	181	1	3	1	1	1	6	NA	113	3	0.0161		1	NA	NA	NA
GNS	ENST00000258145	12	1645	0	19	7	0	269	123	3	2	1	2	27	3	3	103	1	0.0235		1	NA	NA	NA
TMEM231	ENST00000258173	16	944	0	17	10	0	250	117	2	4	1	1	12	3	3	56	0	NA		1	NA	NA	NA
CYP27A1	ENST00000258415	2	1587	0	34	14	0	372	156	2	2	1	1	89	1	1	119	1	0.0005		1	NA	NA	NA
KDELR2	ENST00000258739	7	634	0.17	8	2	0	160	81	3		1	2	5	4	4	27	1	NA		1	NA	NA	NA
TTC5	ENST00000258821	14	1313	0	27	14	0	279	99	2	2	1	1	4	4	4	122	1	0.0038		1	NA	NA	NA
ALPK3	ENST00000258888	15	5104	0	94	40	0	1202	526	1	1	1	1	71	0	3	426	1	0		1	NA	NA	NA
CIB2	ENST00000258930	15	558	0	12	5	0	115	57	3	3	1	2	13	0	0	44	1	NA		1	NA	NA	NA
TACO1	ENST00000258975	17	889	0	21	7	0	184	74	1	4	1	1	7	0	4	68	0	NA		1	NA	NA	NA
BRIP1	ENST00000259008	17	3731	0	103	33	27	679	243	1	1	1	1	380	0	0	328	1	0		1	NA	NA	NA
CCDC115	ENST00000259229	2	538	0	22	9	0	117	66	2	3	1	1	2	5	5	49	1	NA		1	NA	NA	NA
TTPA	ENST00000260116	8	832	0	23	5	0	180	79	3	2	1	2	38	3	3	56	1	NA		1	NA	NA	NA
IFT172	ENST00000260570	2	5202	0	91	44	0	1038	416	1	1	1	1	46	0	0	445	1	0		1	NA	NA	NA
LRPPRC	ENST00000260665	2	4147	0	68	30	0	1116	407	1	2	1	1	77	1	1	366	1	0		1	NA	NA	NA
SLC40A1	ENST00000261024	2	1708	0.99	14	6	0	318	142	3	3	1	1	40	3	3	115	1	0.0633		1	NA	NA	NA
GUCY2C	ENST00000261170	12	3195	0	70	29	0	568	246	1	2	1	1	11	3	3	253	1	0		1	NA	NA	NA
RXYLT1	ENST00000261234	12	1326		42	18	0	257	92	2	2	1	3	19	3	3	112	1	NA		1	NA	NA	NA
TGDS	ENST00000261296	13	1041	0	28	12	0	180	58	1	2	1	1	5	3	3	86	0	0.0047		1	NA	NA	NA
GALC	ENST00000261304	14	2041	0	42	16	3	458	216	2	2	1	1	184	1	0	123	1	0.0004		1	NA	NA	NA
XYLT1	ENST00000261381	16	2868	0.92	23	13	0	674	370	2	2	1	1	11	4	4	188	1	0.0115		1	NA	NA	NA
NUP133	ENST00000261396	1	3445	0	52	25	0	676	291	1	3	1	1	5	4	4	268	1	0		1	NA	NA	NA
HEXB	ENST00000261416	5	1657	0	43	13	4	321	134	2	2	1	1	98	1	0	123	1	0.0001		1	NA	NA	NA
B9D1	ENST00000261499	17	608	0	12	4	4	146	62	2		1	1	5	3	3	37	3	NA		1	NA	NA	NA
POMT2	ENST00000261534	14	2232	0	50	19	0	495	207	1	2	1	1	46	0	0	111	1	0		1	NA	NA	NA
TMEM260	ENST00000261556	14	2108	0	82	26	0	490	193	2	2	1	1	14	3	0	138	0	0		1	NA	NA	NA
CYBA	ENST00000261623	16	582	0	12	5	2	208	110	3	4	1	1	26	0	0	37	3	NA		1	NA	NA	NA
TTC19	ENST00000261647	17	1133	0	42	15	0	268	126	2	2	1	3	11	0	0	110	0	NA		1	NA	NA	NA
TNFRSF13B	ENST00000261652	17	877	0	40	17	13	226	98	1	1	1	1	16	0	0	56	1	NA		1	NA	NA	NA
MESD	ENST00000261758	15	702		12	3	4	175	76	2		1	1	4	6	6	69	0	NA		1	NA	NA	NA
AARS1	ENST00000261772	16	2887		55	27	0	649	305	2	2	1	1	21	3	3	229	1	0.0001		1	NA	NA	NA
GNB5	ENST00000261837	15	1176	0	21	8	0	254	118	2	2	1	1	10	5	5	83	1	0.0162		1	NA	NA	NA
AP4E1	ENST00000261842	15	3393	0	46	17	0	703	278	2	1	1	1	15	3	0	298	1	0		1	NA	NA	NA
SPG11	ENST00000261866	15	7292	0	205	83	0	1673	649	1	1	1	1	235	1	1	589	1	0		1	NA	NA	NA
TRIP4	ENST00000261884	15	1733	0	44	18	0	347	158	2	2	1	1	12	0	4	180	1	0.0001		1	NA	NA	NA
SLC24A1	ENST00000261892	15	3291	0	64	26	0	638	272	2	3	1	1	25	3	3	279	3	0		1	NA	NA	NA
LTBP2	ENST00000261978	14	5430	0	78	27	0	1225	612	1	2	1	1	28	3	3	319	1	0		1	NA	NA	NA
VSX2	ENST00000261980	14	1081	0	27	10	0	254	138	1	2	1	1	18	3	0	91	1	0.004		1	NA	NA	NA
TRIM37	ENST00000262294	17	2871	0	71	29	0	578	218	2	2	1	1	18	0	0	266	1	0		1	NA	NA	NA
RPE65	ENST00000262340	1	1588	0	31	13	0	344	144	2	3	1	1	126	1	1	107	1	0.0023		1	NA	NA	NA
ALG1	ENST00000262374	16	1382	0	33	19	0	428	205	3	3	1	2	40	0	3	84	1	0.0011		1	NA	NA	NA
RGS9	ENST00000262406	17	2006	0	36	22	0	451	201	1	2	1	1	3	3	3	178	1	0.0002		1	NA	NA	NA
MLYCD	ENST00000262430	16	1477	0	30	9	0	479	232	2	2	1	1	17	3	3	102	1	0.0032		1	NA	NA	NA
DNAH9	ENST00000262442	17	13392	0	254	106	0	2984	1254	1	1	1	1	26	3	3	1123	1	0		1	NA	NA	NA
COQ9	ENST00000262507	16	948	0	18	9	0	239	96	1	3	1	1	3	3	3	76	1	NA		1	NA	NA	NA
BPNT2	ENST00000262644	8	1075		20	3	0	258	115	2		1	1	6	0	4	74	0	0.0224		1	NA	NA	NA
HACE1	ENST00000262903	6	2706	0	48	21	0	341	201	2	2	1	1	18	1	3	208	1	0.0002		1	NA	NA	NA
DHTKD1	ENST00000263035	10	2743	0	54	23	0	680	272	1	2	1	1	17	0	0	215	1	0		1	NA	NA	NA
PHYH	ENST00000263038	10	1008	0	24	11	1	225	96	2	2	2	1	19	0	0	88	1	0.008		1	NA	NA	NA
ASPA	ENST00000263080	17	936	0	11	6	0	168	85	2	2	1	1	70	1	1	74	1	NA		1	NA	NA	NA
CDC45	ENST00000263201	22	1683	0	27	8	0	372	156	3	5	1	1	11	0	3	131	1	0.0037		1	NA	NA	NA
OPA3	ENST00000263275	19	538	0.57	10	5	8	126	61	2	2	2	1	15	0	4	45	1	NA		1	NA	NA	NA
TYR	ENST00000263321	11	1585	0	53	19	0	388	149	2	1	1	1	122	0	0	110	1	0		1	NA	NA	NA
ALG6	ENST00000263440	1	1510	0	23	6	0	274	108	2	3	1	1	45	1	3	91	1	0.0099		1	NA	NA	NA
FOXRED1	ENST00000263578	11	1450	0	28	14	0	334	161	1	2	1	1	13	1	1	102	1	0.0038		1	NA	NA	NA
MECR	ENST00000263702	1	1112	0	26	17	0	260	115	2	3	1	2	7	3	4	85	1	0.0055		1	NA	NA	NA
EPCAM	ENST00000263735	2	936	0	22	10	0	248	98	3	3	1	1	14	0	3	83	1	NA		1	NA	NA	NA
LCAT	ENST00000264005	16	1317	0.08	12	6	0	252	153	3	2	1	1	23	3	3	61	1	0.0914		1	NA	NA	NA
CDH3	ENST00000264012	16	2474	0	40	19	0	571	278	2	2	1	1	24	3	3	159	1	0		1	NA	NA	NA
NECTIN1	ENST00000264025	11	1548		17	10	0	340	155	1	2	1	1	4	3	6	103	0	0.0376		1	NA	NA	NA
MCOLN1	ENST00000264079	19	1729	0	22	11	0	348	224	2	2	1	1	49	1	3	81	0	0.0118		1	NA	NA	NA
GPSM2	ENST00000264126	1	2041	0	58	18	0	383	127	2	2	1	1	20	0	4	178	1	0		1	NA	NA	NA
LAMC2	ENST00000264144	1	3559	0	67	34	0	777	323	1	1	1	1	94	1	1	287	1	0		1	NA	NA	NA
RAB3GAP1	ENST00000264158	2	2922	0	70	26	0	546	208	2	3	1	1	36	0	0	268	1	0		1	NA	NA	NA
SRD5A3	ENST00000264228	4	952	0	25	9	0	188	89	1	3	1	1	14	3	0	48	1	NA		1	NA	NA	NA
ALS2	ENST00000264276	2	4941	0	84	41	0	868	423	1	2	1	1	60	1	1	390	1	0		1	NA	NA	NA
CSTA	ENST00000264474	3	294	0	12	8	5	59	18	3	3	1	2	4	3	0	35	1	NA		1	NA	NA	NA
BBS7	ENST00000264499	4	2129	0	45	14	0	346	127	3	3	1	1	41	0	3	184	1	0		1	NA	NA	NA
AGA	ENST00000264595	4	1032	0	26	10	0	241	85	1	2	1	1	50	3	1	74	1	0.0051		1	NA	NA	NA
MLPH	ENST00000264605	2	1788	0	43	15	0	400	193	1	4	1	1	4	4	5	160	1	0		1	NA	NA	NA
CNTNAP1	ENST00000264638	17	4131	0	74	31	0	796	395	1	2	1	1	23	0	0	203	1	0		1	NA	NA	NA
CAD	ENST00000264705	2	6634	1	64	23	0	1233	708	2	3	1	1	20	0	4	435	1	0		1	NA	NA	NA
PRDM5	ENST00000264808	4	1877	0	34	20	0	350	163	2	3	1	1	11	0	5	198	1	0.0013		1	NA	NA	NA
ARSB	ENST00000264914	5	1594	0	38	17	0	395	159	2	2	1	2	136	3	1	92	0	0.0005		1	NA	NA	NA
EVC	ENST00000264956	4	2958	0	94	43	4	806	376	1	2	1	1	104	3	1	290	1	0		1	NA	NA	NA
NPR3	ENST00000265074	5	1618	0	17	10	0	362	152	2	3	1	1	4	0	3	115	0	0.035		1	NA	NA	NA
DNAH5	ENST00000265104	5	13796	0	269	137	0	3017	1195	1	1	1	1	350	1	1	1209	1	0		1	NA	NA	NA
TARS1	ENST00000265112	5	2153		52	25	4	436	167	1	2	1	1	3	6	6	216	1	0		1	NA	NA	NA
CUL7	ENST00000265348	6	5072	0	77	39	0	1055	494	1	2	1	1	58	0	0	370	1	0		1	NA	NA	NA
SEMA3A	ENST00000265362	7	2299	0.98	20	12	0	383	187	1	2	1	1	2	4	4	178	1	0.0179		1	NA	NA	NA
NBN	ENST00000265433	8	2249	0	52	19	0	488	191	3	1	1	1	284	1	0	229	1	0		1	NA	NA	NA
MTTP	ENST00000265517	4	2667	0	34	13	0	505	193	1	2	1	1	60	0	1	229	1	0.0008		1	NA	NA	NA
CLCN2	ENST00000265593	3	2673	0	46	16	0	608	277	1	2	1	1	19	0	4	167	1	0.0003		1	NA	NA	NA
MCCC1	ENST00000265594	3	2159	0	46	19	3	443	194	1	2	1	1	75	1	0	204	1	0.0002		1	NA	NA	NA
AHI1	ENST00000265602	6	3565	0	97	40	0	763	284	1	1	1	1	100	3	0	342	1	0		1	NA	NA	NA
ACAT1	ENST00000265838	11	1272	0	29	5	0	232	102	1	2	1	1	102	1	1	108	1	0.0033		1	NA	NA	NA
EXPH5	ENST00000265843	11	5964	0	143	63	112	1247	448	1	1	1	1	12	3	3	519	1	0		1	NA	NA	NA
PDE6H	ENST00000266395	12	249	0.01	6	5	0	52	22	3	3	2	2	0	NA	NA	23	0	NA		1	NA	NA	NA
TMTC3	ENST00000266712	12	2732	0	63	19	0	462	187	1	2	1	1	8	0	0	230	0	0		1	NA	NA	NA
KERA	ENST00000266719	12	1057	0	19	11	0	212	105	3	2	1	1	8	3	3	84	1	0.0261		1	NA	NA	NA
SUOX	ENST00000266971	12	1635	0	42	17	0	350	119	2	3	1	1	29	1	3	99	1	0.0001		1	NA	NA	NA
FANCM	ENST00000267430	14	6124	0	122	55	0	1295	475	1	1	1	1	92	3	3	552	1	0		1	NA	NA	NA
L2HGDH	ENST00000267436	14	1382	0	24	8	0	306	116	3	2	1	1	18	3	3	107	0	0.0075		1	NA	NA	NA
TRIP11	ENST00000267622	14	5919	0	142	59	0	1093	421	1	2	1	1	40	0	0	762	1	0		1	NA	NA	NA
BBS4	ENST00000268057	15	1544	0	41	16	0	340	130	2	4	1	1	32	0	0	145	1	0.0002		1	NA	NA	NA
ADAMTS17	ENST00000268070	15	3266	0	72	41	0	966	511	2	2	1	1	9	0	0	209	1	0		1	NA	NA	NA
HEXA	ENST00000268097	15	1576	0	37	18	0	339	144	2	2	1	1	133	3	0	99	1	0.0008		1	NA	NA	NA
POLG	ENST00000268124	15	3698	0	79	37	0	966	439	2	3	1	1	175	0	0	295	1	0		1	NA	NA	NA
RLBP1	ENST00000268125	15	947	0	20	11	0	235	105	1	2	1	1	16	3	0	84	1	NA		1	NA	NA	NA
ABAT	ENST00000268251	16	1488	0.01	20	13	0	358	203	3	3	1	1	9	0	0	112	1	0.0208		1	NA	NA	NA
PMM2	ENST00000268261	16	733	0	28	15	0	221	90	1	2	1	1	91	0	0	69	1	NA		1	NA	NA	NA
GALNS	ENST00000268695	16	1555	0	41	17	0	449	221	1	2	1	1	156	0	0	92	1	0.0003		1	NA	NA	NA
GAS8	ENST00000268699	16	1426	0	34	24	0	394	166	1	3	1	1	7	3	3	175	1	0.001		1	NA	NA	NA
NEK8	ENST00000268766	17	2064	0	38	15	0	427	211	2	2	1	1	17	1	0	136	1	0.0004		1	NA	NA	NA
NPC1	ENST00000269228	18	3812	0	87	22	0	806	403	1	3	1	1	327	1	1	213	1	0		1	NA	NA	NA
BCKDHA	ENST00000269980	19	1329	0	30	12	0	286	158	3	4	1	1	87	1	0	91	0	0.0026		1	NA	NA	NA
SMG9	ENST00000270066	19	1550	0	41	20	0	286	146	2	2	1	1	4	3	3	116	1	0.0003		1	NA	NA	NA
LRRC56	ENST00000270115	11	1618	0	51	15	12	441	220	1	2	1	1	2	3	3	87	1	0.0002		1	NA	NA	NA
SCYL1	ENST00000270176	11	2409	0	47	19	0	528	267	2	2	1	1	15	0	0	182	1	0		1	NA	NA	NA
PLK4	ENST00000270861	4	2897	0	45	15	0	520	208	2	2	1	1	8	3	4	240	1	0		1	NA	NA	NA
PRUNE1	ENST00000271620	1	1354		17	5	0	249	108	2	4	1	1	11	3	3	102	1	0.0353		1	NA	NA	NA
ADAMTSL4	ENST00000271643	1	3208	0	89	40	0	826	348	1	1	1	1	31	0	0	198	1	0		1	NA	NA	NA
CTSK	ENST00000271651	1	983	0	28	13	0	129	75	1	2	1	1	56	1	0	85	1	NA		1	NA	NA	NA
ABCG8	ENST00000272286	2	2009	0	55	31	1	609	266	1	2	1	1	24	1	1	118	1	0		1	NA	NA	NA
WDPCP	ENST00000272321	2	2223	0	42	13	0	450	164	1	1	1	1	12	3	3	175	1	0.0001		1	NA	NA	NA
ABCA12	ENST00000272895	2	7735	0	102	44	0	1516	667	1	3	1	1	48	1	0	570	1	0		1	NA	NA	NA
SUMF1	ENST00000272902	3	1116	0	24	13	0	326	118	3	3	1	1	52	1	0	68	1	0.0082		1	NA	NA	NA
AMT	ENST00000273588	3	1203	0	30	7	0	292	112	2	2	1	1	75	3	3	75	1	0.003		1	NA	NA	NA
SPATA5	ENST00000274008	4	2666	0	63	26	0	508	208	2	3	1	1	62	0	0	242	1	0		1	NA	NA	NA
FARS2	ENST00000274680	6	1350	0	27	14	0	299	153	2	2	1	1	33	1	0	100	1	0.0048		1	NA	NA	NA
MMUT	ENST00000274813	6	2241		63	30	0	490	157	1	1	1	1	238	1	1	212	1	0		1	NA	NA	NA
SCUBE3	ENST00000274938	6	2960	1	35	13	0	553	238	2	2	1	1	7	0	0	198	1	0.0009		1	NA	NA	NA
PSPH	ENST00000275605	7	673	0	12	5	0	144	51	2	3	1	1	4	0	3	61	1	NA		1	NA	NA	NA
STAR	ENST00000276449	8	851	0	17	5	0	214	91	2	2	1	1	42	0	3	75	0	NA		1	NA	NA	NA
RSPO2	ENST00000276659	8	727	0.02	22	8	0	150	71	2	3	1	2	3	3	3	74	0	NA		1	NA	NA	NA
TMX2	ENST00000278422	11	883	0.65	18	8	0	193	101	1	4	1	2	9	4	4	63	1	NA		1	NA	NA	NA
TMEM138	ENST00000278826	11	485	0.05	12	4	0	98	41	3		1	1	6	3	0	27	0	NA		1	NA	NA	NA
CEP164	ENST00000278935	11	4352	0	107	52	2	878	390	1	2	1	1	32	1	0	475	0	0		1	NA	NA	NA
DLAT	ENST00000280346	11	1930	0	30	13	0	366	147	3	3	1	1	5	5	6	137	1	0.0016		1	NA	NA	NA
PTS	ENST00000280362	11	432	0	7	3	0	96	35	2		1	1	44	1	1	35	0	NA		1	NA	NA	NA
FREM2	ENST00000280481	13	9486	0	126	53	9	2209	864	1	2	1	1	32	3	3	636	1	0		1	NA	NA	NA
SEC24D	ENST00000280551	4	3077	0	51	22	0	596	261	2	1	1	1	14	0	5	242	1	0		1	NA	NA	NA
NGLY1	ENST00000280700	3	1953	0	49	24	0	394	164	1	2	1	1	56	0	0	174	1	0		1	NA	NA	NA
NUBPL	ENST00000281081	14	949	0	21	9	0	209	79	2	3	1	1	9	3	3	79	1	NA		1	NA	NA	NA
QDPR	ENST00000281243	4	728	0	9	5	0	178	81	2	5	1	1	24	0	3	51	1	NA		1	NA	NA	NA
NBAS	ENST00000281513	2	7064	0	143	72	2	1611	640	1	2	1	1	67	3	3	590	1	0		1	NA	NA	NA
GRID2	ENST00000282020	4	3008	1	27	15	0	622	285	1	3	1	1	7	3	3	209	1	0.0035		1	NA	NA	NA
EPG5	ENST00000282041	18	7696	0	120	60	0	1544	686	2	2	1	1	70	1	1	634	1	0		1	NA	NA	NA
CCNO	ENST00000282572	5	1050	0	40	11	0	265	131	1	3	1	1	22	0	3	55	1	0.0006		1	NA	NA	NA
GRM1	ENST00000282753	6	3577	0.14	29	11	0	646	408	2	2	1	1	5	5	6	235	1	0.0035		1	NA	NA	NA
ADAMTS18	ENST00000282849	16	3643	0	94	59	0	1164	483	1	2	1	1	25	0	0	293	1	0		1	NA	NA	NA
PLOD2	ENST00000282903	3	2257	0	38	16	0	437	157	1	2	1	1	15	0	0	184	1	0.0006		1	NA	NA	NA
RPIA	ENST00000283646	2	927	0	21	13	0	204	84	3	2	1	3	6	0	0	59	0	NA		1	NA	NA	NA
XPC	ENST00000285021	3	2807	0	69	29	6	608	263	1	1	1	1	88	0	3	265	1	0		1	NA	NA	NA
MYO5B	ENST00000285039	18	5507	0	85	40	0	1304	546	1	1	1	1	38	3	3	515	1	0		1	NA	NA	NA
CA2	ENST00000285379	8	776	0	14	4	3	163	64	3		1	1	10	3	3	57	0	NA		1	NA	NA	NA
ERCC3	ENST00000285398	2	2334	0	52	24	0	446	207	2	2	1	1	20	1	0	208	1	0		1	NA	NA	NA
SLC26A2	ENST00000286298	5	2218	0	59	16	0	430	158	1	3	1	1	129	1	1	147	1	0		1	NA	NA	NA
UQCRB	ENST00000287022	8	332	0.02	7	4	0	70	20	3		1	2	4	4	4	40	0	NA		1	NA	NA	NA
BUB1B	ENST00000287598	15	3130	0	69	30	0	581	244	2	3	1	1	40	3	3	303	1	0		1	NA	NA	NA
KLHL40	ENST00000287777	3	1860	0	37	16	0	490	234	1	3	1	1	24	3	0	123	1	0.0004		1	NA	NA	NA
DRC1	ENST00000288710	2	2206	0	41	19	0	460	185	2	2	1	1	10	1	0	256	1	0.0002		1	NA	NA	NA
HPD	ENST00000289004	12	1168	0	23	11	0	245	114	1	4	1	1	11	3	4	105	1	0.0081		1	NA	NA	NA
FANCC	ENST00000289081	9	1663	0	54	21	3	376	146	1	2	1	1	127	1	1	137	1	0		1	NA	NA	NA
PKD1L1	ENST00000289672	7	8493	0	173	65	0	1860	748	1	1	1	1	9	4	4	549	1	0		1	NA	NA	NA
CFAP298	ENST00000290155	21	866		26	13	0	192	77	2	1	1	1	6	0	0	106	1	NA		1	NA	NA	NA
ELMO2	ENST00000290246	20	2143	0	15	7	0	291	177	3	3	1	1	3	4	4	182	1	0.056		1	NA	NA	NA
UBR1	ENST00000290650	15	5203	0.01	62	24	0	951	393	1	1	1	1	10	0	1	464	1	0		1	NA	NA	NA
RSPH1	ENST00000291536	21	921	0	25	13	1	215	89	3	1	1	1	12	3	3	100	1	NA		1	NA	NA	NA
CSTB	ENST00000291568	21	294	0.01	12	6	7	69	42	3	2	1	2	12	3	0	26	3	NA		1	NA	NA	NA
MED27	ENST00000292035	9	928	0	30	16	0	178	77	2	1	1	1	4	0	6	69	1	NA		1	NA	NA	NA
ETHE1	ENST00000292147	19	758	0	9	2	0	145	76	3		1	1	28	3	3	40	0	NA		1	NA	NA	NA
FLAD1	ENST00000292180	1	1757	0.01	34	12	0	364	151	2	2	1	1	15	0	0	113	1	0.0007		1	NA	NA	NA
ACOX1	ENST00000293217	17	1969	0.06	39	15	0	361	164	2	1	1	1	24	0	3	151	1	0.0002		1	NA	NA	NA
NAGS	ENST00000293404	17	1598	0	17	7	0	328	177	2	3	1	1	35	0	0	79	1	0.033		1	NA	NA	NA
WNT1	ENST00000293549	12	1109	0.33	17	7	7	234	108	2	4	1	1	18	0	0	42	1	0.0367		1	NA	NA	NA
SLX4	ENST00000294008	16	5491	0	106	50	13	1452	636	2	2	1	1	56	1	0	452	1	0		1	NA	NA	NA
DOCK6	ENST00000294618	19	6096	0	112	45	0	1438	702	3	3	1	1	26	3	3	381	1	0		1	NA	NA	NA
PPP1R21	ENST00000294952	2	2321	0	41	25	0	649	221	1	2	1	1	8	4	4	248	1	0.0004		1	NA	NA	NA
PEX13	ENST00000295030	2	1208	0	25	15	0	297	103	2	2	1	1	13	0	0	89	1	0.0073		1	NA	NA	NA
BBS5	ENST00000295240	2	1014	0	21	10	0	186	69	1	3	1	1	24	0	0	86	1	0.0156		1	NA	NA	NA
MERTK	ENST00000295408	2	2981	0	60	26	7	602	274	1	3	1	1	55	3	3	205	1	0		1	NA	NA	NA
CLDN1	ENST00000295522	3	632	0	7	4	0	134	58	3		1	1	5	3	5	36	0	NA		1	NA	NA	NA
COL6A3	ENST00000295550	2	9491	0	85	44	1	2206	1047	1	3	1	1	88	3	3	693	1	0		1	NA	NA	NA
IGFBP7	ENST00000295666	4	844	0	32	13	0	226	91	1	2	3	3	0	NA	NA	50	0	NA		1	NA	NA	NA
FLNB	ENST00000295956	3	7763	0	91	35	0	1555	828	1	1	1	1	55	3	3	521	1	0		1	NA	NA	NA
HPS3	ENST00000296051	3	2998	0	73	29	0	620	241	1	1	1	1	67	1	0	243	1	0		1	NA	NA	NA
LZTFL1	ENST00000296135	3	890	0.06	14	6	0	137	59	2	2	1	1	4	3	6	107	1	NA		1	NA	NA	NA
FYCO1	ENST00000296137	3	4420	0	103	57	0	929	369	1	1	1	1	22	3	3	483	1	0		1	NA	NA	NA
RFT1	ENST00000296292	3	1613	0	34	14	0	307	157	3	2	1	1	13	0	0	85	0	0.0009		1	NA	NA	NA
P3H1	ENST00000296388	1	2196		41	17	4	466	212	2	2	1	1	38	1	0	177	1	0.0002		1	NA	NA	NA
POC1A	ENST00000296484	3	1213	0	19	6	0	258	108	3	3	1	1	11	0	3	74	0	0.0227		1	NA	NA	NA
PRSS12	ENST00000296498	4	2615	0	82	38	0	636	258	1	1	1	1	2	4	NA	188	1	0		1	NA	NA	NA
HPGD	ENST00000296522	4	794	0	21	8	0	161	45	3	3	1	1	9	3	0	69	1	NA		1	NA	NA	NA
SLC45A2	ENST00000296589	5	1586	0	38	13	0	413	170	2	4	1	1	29	3	3	94	1	0.0003		1	NA	NA	NA
NDUFAF2	ENST00000296597	5	506	0	13	5	0	100	32	2	3	1	1	7	3	3	62	1	NA		1	NA	NA	NA
NDUFS4	ENST00000296684	5	523	0	16	8	0	119	63	2	2	1	3	10	4	4	46	0	NA		1	NA	NA	NA
COG5	ENST00000297135	7	2468	0	63	26	0	570	211	2	3	1	1	26	0	1	216	1	0		1	NA	NA	NA
COL1A2	ENST00000297268	7	4049	1	20	6	0	774	387	1	3	1	1	335	0	0	270	1	0.0171		1	NA	NA	NA
HSD3B7	ENST00000297679	16	1104	0	30	10	0	257	151	2	4	1	1	10	3	3	58	1	0.0026		1	NA	NA	NA
WRN	ENST00000298139	8	4265	0	100	35	0	912	321	1	2	1	1	162	1	0	398	1	0		1	NA	NA	NA
INPPL1	ENST00000298229	11	3749	0	85	33	0	813	405	3	3	1	1	24	1	0	240	1	0		1	NA	NA	NA
PHOX2A	ENST00000298231	11	852	0.49	13	4	2	172	128	2		1	1	1	6	6	44	0	NA		1	NA	NA	NA
TTLL5	ENST00000298832	14	3815	0	83	33	0	834	316	1	2	1	1	46	0	0	323	1	0		1	NA	NA	NA
RAPSN	ENST00000298854	11	1231	0	22	13	0	309	132	2	2	1	1	45	3	3	96	1	0.0117		1	NA	NA	NA
JAM3	ENST00000299106	11	924	0	20	6	0	239	103	2	5	1	1	8	3	3	61	1	NA		1	NA	NA	NA
NDUFB8	ENST00000299166	10	556	0.01	11	4	0	129	49	2		1	2	5	3	3	39	1	NA		1	NA	NA	NA
HPS6	ENST00000299238	10	2327	0	69	31	5	538	273	1	3	1	1	38	3	3	132	0	0		1	NA	NA	NA
PCBD1	ENST00000299299	10	311	0	13	6	0	51	32	2	2	1	2	4	4	4	22	1	NA		1	NA	NA	NA
GNPTAB	ENST00000299314	12	3750	0	75	26	0	704	288	1	1	1	1	193	1	1	318	1	0		1	NA	NA	NA
TPP1	ENST00000299427	11	1679	0	30	13	0	341	159	1	3	1	1	98	1	1	92	1	0.0019		1	NA	NA	NA
RAG1	ENST00000299440	11	3131	0	48	19	0	668	247	2	2	1	1	84	1	1	263	1	0.0001		1	NA	NA	NA
DCHS1	ENST00000299441	11	9877	1	68	34	0	2101	1010	1	2	1	1	12	3	3	445	1	0		1	NA	NA	NA
IDH3A	ENST00000299518	15	1090	0.16	13	4	0	173	104	3		1	1	7	0	4	86	1	0.0682		1	NA	NA	NA
ALG8	ENST00000299626	11	1568	0	27	12	0	283	124	1	2	1	1	16	0	0	83	1	0.0053		1	NA	NA	NA
SLC38A8	ENST00000299709	16	1298	0	37	21	0	561	306	2	2	1	1	16	3	0	55	1	0.0003		1	NA	NA	NA
COG1	ENST00000299886	17	2929	0	56	24	0	669	277	1	2	1	1	3	4	4	237	1	0		1	NA	NA	NA
COQ4	ENST00000300452	9	791	0	19	9	0	212	113	2	3	1	1	20	0	0	47	1	NA		1	NA	NA	NA
SLC27A4	ENST00000300456	9	1920	0	31	10	0	480	237	2	1	1	1	15	3	3	110	1	0.0021		1	NA	NA	NA
TBC1D2B	ENST00000300584	15	2879	0	51	24	0	639	303	1	3	1	1	6	1	4	248	1	0.0001		1	NA	NA	NA
PGAP3	ENST00000300658	17	955	0	20	11	0	232	106	2	3	1	1	25	0	0	36	3	NA		1	NA	NA	NA
SMG8	ENST00000300917	17	2972	0.01	56	22	0	478	209	2	2	1	1	3	5	6	242	1	0		1	NA	NA	NA
PIEZO1	ENST00000301015	16	7515	0	197	101	0	3083	1683	1	1	1	1	46	0	0	437	1	0		1	NA	NA	NA
CDT1	ENST00000301019	16	1631	0	53	17	2	574	286	1	2	1	1	8	4	4	116	1	0		1	NA	NA	NA
WNT10B	ENST00000301061	12	1166	0	27	14	0	271	119	2	2	1	1	13	0	0	65	1	0.0031		1	NA	NA	NA
SPINT2	ENST00000301244	19	752	0	10	5	0	151	90	3	3	1	1	5	4	4	43	1	NA		1	NA	NA	NA
SLC39A4	ENST00000301305	8	1932	0	29	13	0	544	323	2	1	1	1	45	0	1	82	1	0.0022		1	NA	NA	NA
LTBP3	ENST00000301873	11	3884	0.69	82	31	0	832	471	1	2	1	1	22	0	0	209	1	0		1	NA	NA	NA
GAA	ENST00000302262	17	2840	0	75	29	0	782	378	1	3	1	1	364	0	3	143	1	0		1	NA	NA	NA
CKAP2L	ENST00000302450	2	2229	0	50	14	0	490	185	2	2	1	1	12	3	5	226	1	0.0001		1	NA	NA	NA
INSR	ENST00000302850	19	4127	0	51	31	2	743	453	1	1	1	1	41	0	3	279	1	0		1	NA	NA	NA
EIF2AK3	ENST00000303236	2	3334	0	62	19	0	619	233	2	2	1	1	18	0	1	270	1	0		1	NA	NA	NA
MMADHC	ENST00000303319	2	884	0	16	7	0	188	49	1	2	1	1	24	3	3	70	1	NA		1	NA	NA	NA
TCTN2	ENST00000303372	12	2076	0	54	20	2	429	182	1	2	1	1	27	1	4	124	0	0		1	NA	NA	NA
MRAP	ENST00000303645	21	516	0	9	4	5	125	55	2		1	1	3	5	5	30	0	NA		1	NA	NA	NA
ANTXR1	ENST00000303714	2	1677	0.99	13	8	0	284	156	3	3	1	1	6	3	3	121	3	0.0895		1	NA	NA	NA
HINT1	ENST00000304043	5	378	0	11	3	0	73	25	2		1	2	19	3	3	28	1	NA		1	NA	NA	NA
SLC6A19	ENST00000304460	5	1893	0	38	19	0	461	272	3	3	1	1	10	1	3	90	1	0.0006		1	NA	NA	NA
TMEM126A	ENST00000304511	11	584	0	16	2	0	125	45	3		1	1	1	6	6	36	0	NA		1	NA	NA	NA
ECEL1	ENST00000304546	2	2311	0	51	32	0	550	296	3	3	1	1	25	0	0	149	1	0.0001		1	NA	NA	NA
MFF	ENST00000304593	2	869	0.07	11	6	0	218	55	3	4	1	1	6	0	4	75	0	NA		1	NA	NA	NA
PEX6	ENST00000304611	6	2926	0	53	15	0	591	309	1	3	1	1	107	1	0	164	3	0		1	NA	NA	NA
UQCRFS1	ENST00000304863	19	823	0.19	7	4	0	167	83	2		1	3	2	4	4	47	3	NA		1	NA	NA	NA
ASL	ENST00000304874	7	1379	0	23	9	0	289	144	2	2	1	1	86	0	3	96	1	0.0078		1	NA	NA	NA
GUSB	ENST00000304895	7	1944	0	52	19	9	432	226	1	2	1	1	36	0	0	121	0	0.0001		1	NA	NA	NA
ESCO2	ENST00000305188	8	1796	0	59	16	0	376	133	2	3	1	1	60	0	0	169	1	0		1	NA	NA	NA
UGT1A1	ENST00000305208	2	1597	0	28	13	0	346	150	2	2	1	1	46	3	3	108	1	0.0043		1	NA	NA	NA
ODAD2	ENST00000305242	10	3116		58	26	0	622	245	1	3	1	1	18	0	3	269	1	0		1	NA	NA	NA
MGAT2	ENST00000305386	14	1343	0.03	33	8	0	263	139	2	2	1	1	12	0	4	88	0	0.0009		1	NA	NA	NA
LAMB2	ENST00000305544	3	5365	0	78	36	0	1196	495	1	1	1	1	45	1	0	324	1	0		1	NA	NA	NA
CHRNB1	ENST00000306071	17	1495	0	38	13	0	343	150	1	3	1	1	16	0	4	80	1	0.0005		1	NA	NA	NA
CHST14	ENST00000306243	15	1130	0.45	20	8	0	233	114	2	5	1	1	21	3	4	59	1	0.0195		1	NA	NA	NA
RETREG1	ENST00000306320	5	1485		31	14	0	287	120	1	3	1	2	12	3	3	126	1	0.0014		1	NA	NA	NA
CEP120	ENST00000306467	5	2941	0	56	34	0	672	229	2	2	1	1	18	0	0	308	0	0		1	NA	NA	NA
COG8	ENST00000306875	16	1834	0	34	13	0	438	237	2	3	1	1	7	4	4	119	1	0.0008		1	NA	NA	NA
MPLKIP	ENST00000306984	7	538	0	28	9	0	162	69	2	2	1	2	8	3	3	37	0	NA		1	NA	NA	NA
GTPBP2	ENST00000307126	6	1797	0.32	27	11	0	265	202	2	5	1	1	9	3	3	136	1	0.0039		1	NA	NA	NA
COG7	ENST00000307149	16	2296	0	30	15	0	467	227	2	3	1	1	5	4	4	183	1	0.0018		1	NA	NA	NA
USH2A	ENST00000307340	1	15538	0	312	157	0	3537	1311	1	1	1	1	851	1	1	1036	1	0		1	NA	NA	NA
GLB1	ENST00000307363	3	2018	0	34	15	10	416	182	2	1	1	1	137	1	1	113	1	0.0011		1	NA	NA	NA
AGXT	ENST00000307503	2	1168	0	29	14	0	295	158	2	3	1	1	181	1	1	73	1	0.0035		1	NA	NA	NA
CCDC8	ENST00000307522	19	1616	0.25	53	22	46	397	175	2	2	1	2	7	0	NA	140	1	0		1	NA	NA	NA
EFEMP2	ENST00000307998	11	1322	0.01	15	6	0	285	172	3	2	1	1	15	3	3	67	1	0.0475		1	NA	NA	NA
DSG4	ENST00000308128	18	3107	0	67	35	6	742	248	1	1	1	1	9	3	5	224	1	0		1	NA	NA	NA
PROP1	ENST00000308304	5	678	0.09	14	4	0	162	70	2		1	1	34	0	0	44	0	NA		1	NA	NA	NA
PIGS	ENST00000308360	17	1656	0	32	11	0	328	163	2	2	1	1	8	4	4	100	0	0.0009		1	NA	NA	NA
DAG1	ENST00000308775	3	2686	0.98	19	7	0	581	282	3	3	1	1	14	5	5	155	1	0.0206		1	NA	NA	NA
ACAD9	ENST00000308982	3	1848	0	31	7	0	415	194	2	4	1	1	58	1	0	140	1	0.0014		1	NA	NA	NA
ETFB	ENST00000309244	19	762	0.02	18	7	0	151	83	2	2	1	2	8	3	3	64	1	NA		1	NA	NA	NA
HADH	ENST00000309522	4	937	0	17	8	0	191	80	1	2	1	1	6	3	0	76	1	NA		1	NA	NA	NA
LGI4	ENST00000310123	19	1605	0.01	31	10	0	405	203	2	3	1	1	14	0	0	76	1	0.002		1	NA	NA	NA
FANCI	ENST00000310775	15	3950	0	108	51	0	911	359	1	2	1	1	56	0	1	371	1	0		1	NA	NA	NA
IQCB1	ENST00000310864	3	1784	0	46	25	0	316	123	3	3	1	1	35	0	0	198	1	0.0002		1	NA	NA	NA
RAG2	ENST00000311485	11	1583	0.02	32	9	0	326	115	3	3	1	1	61	0	3	120	1	0.0011		1	NA	NA	NA
MLC1	ENST00000311597	22	1123	0	14	3	0	265	118	2		1	1	52	3	3	59	0	0.067		1	NA	NA	NA
SH3PXD2B	ENST00000311601	5	2723	0	32	12	5	578	282	2	2	1	1	8	5	5	235	1	0.0013		1	NA	NA	NA
ODAPH	ENST00000311623	4	391		13	8	13	87	47	2	2	1	2	4	0	0	24	0	NA		1	NA	NA	NA
ERCC4	ENST00000311895	16	2740	0	66	30	6	683	276	1	3	1	1	25	3	3	238	0	0		1	NA	NA	NA
TMEM70	ENST00000312184	8	780	0.03	26	11	0	178	89	2	3	1	1	12	0	1	45	0	NA		1	NA	NA	NA
SPEG	ENST00000312358	2	9763	0.92	103	36	0	2370	1192	1	2	1	1	13	3	0	602	1	0		1	NA	NA	NA
POC1B	ENST00000313546	12	1425	0	33	13	0	277	95	1	3	1	1	15	3	3	106	1	0.0018		1	NA	NA	NA
GMPPA	ENST00000313597	2	1251	0	22	14	0	257	129	2	3	1	3	9	0	0	77	1	NA		1	NA	NA	NA
FAM20C	ENST00000313766	7	1745	0.31	33	14	6	498	262	2	2	1	1	11	4	4	103	1	0.0011		1	NA	NA	NA
SLC35C1	ENST00000314134	11	1093	0.02	16	5	0	210	124	2	4	1	1	9	0	4	45	0	0.0437		1	NA	NA	NA
BBS12	ENST00000314218	4	2132	0	48	20	37	403	181	2	2	1	1	80	1	0	153	1	0		1	NA	NA	NA
SLC2A2	ENST00000314251	3	1564	0	25	9	1	293	121	1	2	1	1	27	3	3	110	0	0.0059		1	NA	NA	NA
TMEM94	ENST00000314256	17	4040		75	28	0	802	469	1	1	1	1	7	3	3	238	1	0		1	NA	NA	NA
SNX14	ENST00000314673	6	2812	0	52	23	0	437	200	1	1	1	1	16	1	3	261	1	0		1	NA	NA	NA
LINS1	ENST00000314742	15	2268		52	23	24	522	196	1	3	1	1	15	0	0	167	1	0		1	NA	NA	NA
SPAST	ENST00000315285	2	1834	1	23	10	0	370	167	2	5	2	3	322	3	3	155	0	NA		1	NA	NA	NA
MDH2	ENST00000315758	7	1008	0.01	17	3	0	259	118	3		1	1	4	0	3	67	0	0.0371		1	NA	NA	NA
BIN1	ENST00000316724	2	1763	0.78	28	14	0	346	197	3	3	1	1	5	5	5	153	1	0.0031		1	NA	NA	NA
ALX1	ENST00000316824	12	977	0.18	9	5	0	211	90	3	3	1	1	0	NA	NA	81	0	NA		1	NA	NA	NA
MAB21L2	ENST00000317605	4	1079	0.44	13	8	0	179	114	3	3	1	1	7	4	4	76	1	0.0866		1	NA	NA	NA
CA8	ENST00000317995	8	865	0.01	15	7	0	143	70	2	2	1	1	4	0	0	71	1	NA		1	NA	NA	NA
CC2D1A	ENST00000318003	19	2827	0.01	36	11	0	683	293	2	2	1	1	6	0	4	241	1	0.0006		1	NA	NA	NA
BBS1	ENST00000318312	11	1765	0	36	15	0	391	171	1	2	1	1	78	1	1	121	1	0.001		1	NA	NA	NA
TMC8	ENST00000318430	17	2166	0	49	16	8	505	251	1	2	1	1	9	0	0	107	1	0.0003		1	NA	NA	NA
PEX7	ENST00000318471	6	962	0	23	7	0	212	84	3	3	1	3	50	1	3	51	1	NA		1	NA	NA	NA
MEOX1	ENST00000318579	17	762	0	9	5	0	193	71	2	2	1	1	3	5	6	55	0	NA		1	NA	NA	NA
FKRP	ENST00000318584	19	1487	0	25	13	0	407	179	3	3	1	1	102	0	0	60	1	0.0076		1	NA	NA	NA
TALDO1	ENST00000319006	11	1006	0	27	6	0	279	123	2	3	1	1	8	4	4	88	1	0.0043		1	NA	NA	NA
SLC25A20	ENST00000319017	3	897	0	23	9	0	186	59	2	2	1	3	19	0	0	66	1	NA		1	NA	NA	NA
NADSYN1	ENST00000319023	11	2100	0	50	21	1	507	271	2	2	1	1	8	0	0	149	1	0.0002		1	NA	NA	NA
TTC7A	ENST00000319190	2	2557	0	67	31	0	771	346	1	2	1	1	42	1	1	221	1	0		1	NA	NA	NA
P3H2	ENST00000319332	3	2112		59	28	0	538	209	1	2	1	1	29	3	3	171	1	0		1	NA	NA	NA
FMN2	ENST00000319653	1	5151	1	49	22	0	983	464	2	2	1	1	9	3	5	396	0	0		1	NA	NA	NA
CNGB3	ENST00000320005	8	2412	0	65	28	8	552	190	1	2	1	1	125	0	0	238	0	0		1	NA	NA	NA
ITGA3	ENST00000320031	17	3131	0	50	20	0	589	299	1	1	1	1	9	0	4	193	1	0		1	NA	NA	NA
BCKDHB	ENST00000320393	6	1169	0	32	15	0	262	110	3	3	1	1	97	1	0	79	1	0.0014		1	NA	NA	NA
CCDC65	ENST00000320516	12	1447	0	40	14	4	308	103	2	2	1	1	5	0	4	172	1	0.0001		1	NA	NA	NA
TOP3A	ENST00000321105	17	2987	0	69	26	4	606	293	1	3	1	1	8	0	5	239	1	0		1	NA	NA	NA
DNAAF4	ENST00000321149	15	1254		36	16	0	304	109	2	1	1	1	18	0	3	148	0	0.0007		1	NA	NA	NA
GLDC	ENST00000321612	9	3038	0	61	32	0	936	406	2	2	1	1	237	1	1	233	1	0		1	NA	NA	NA
ROGDI	ENST00000322048	16	853	0	20	12	0	281	154	3	3	1	1	17	3	3	60	1	NA		1	NA	NA	NA
PNKP	ENST00000322344	19	1550	0	85	28	6	493	252	2	2	1	2	66	0	3	101	1	0		1	NA	NA	NA
C19orf12	ENST00000323670	19	424	0.34	7	0	0	84	52	3		2	3	17	0	0	36	0	NA		1	NA	NA	NA
DEGS1	ENST00000323699	1	969	0.14	18	8	0	195	82	1	3	1	2	11	3	0	56	0	NA		1	NA	NA	NA
COG4	ENST00000323786	16	2351	0	37	14	0	593	253	2	1	1	1	16	3	3	208	1	0.0007		1	NA	NA	NA
MRE11	ENST00000323929	11	2108		46	16	0	423	162	2	2	1	1	62	1	0	202	1	0.0001		1	NA	NA	NA
TRAPPC12	ENST00000324266	2	2197	0	50	17	0	607	285	2	2	1	1	3	5	5	165	1	0		1	NA	NA	NA
YARS2	ENST00000324868	12	1429	0	42	17	0	295	155	1	2	1	1	21	1	1	107	1	0		1	NA	NA	NA
GTPBP3	ENST00000324894	19	1470	0	29	10	0	372	193	2	3	1	1	19	1	1	74	0	0.0022		1	NA	NA	NA
DIS3L2	ENST00000325385	2	2638	0.94	32	14	4	557	270	1	2	1	1	41	1	3	213	1	0.0014		1	NA	NA	NA
CEP57	ENST00000325542	11	1492	0.07	32	12	0	317	126	2	3	1	1	10	3	3	179	1	0.0015		1	NA	NA	NA
CABP4	ENST00000325656	11	822	0	27	10	0	234	96	1	3	1	1	13	3	0	69	1	NA		1	NA	NA	NA
THOC6	ENST00000326266	16	1013	0	15	11	0	260	120	1	2	1	1	17	1	0	67	1	0.0484		1	NA	NA	NA
PIBF1	ENST00000326291	13	2257	0	83	34	0	461	176	1	1	1	1	12	0	4	297	1	0		1	NA	NA	NA
SGSH	ENST00000326317	17	1501	0	29	13	0	400	204	1	3	1	1	83	1	1	72	0	0.0018		1	NA	NA	NA
CHRNA3	ENST00000326828	15	1512	0	50	10	0	279	188	1	3	1	1	6	4	4	87	1	0		1	NA	NA	NA
CLRN1	ENST00000327047	3	696	0	14	7	0	155	64	2	2	1	1	46	1	1	46	3	NA		1	NA	NA	NA
TANGO2	ENST00000327374	22	823	0	18	8	0	163	73	1	2	1	1	12	3	3	54	1	NA		1	NA	NA	NA
BOLA3	ENST00000327428	2	320	0.15	10	4	0	66	24	2		1	4	5	0	4	36	3	NA		1	NA	NA	NA
FANCF	ENST00000327470	11	1124	0.46	25	9	25	309	149	1	3	1	1	21	0	5	66	0	0.0065		1	NA	NA	NA
MC2R	ENST00000327606	18	893	0	19	4	0	194	104	1		1	2	25	0	0	37	0	NA		1	NA	NA	NA
SIX6	ENST00000327720	14	739	0.52	14	9	0	161	69	3	3	1	1	5	4	4	58	0	NA		1	NA	NA	NA
DNMT3B	ENST00000328111	20	2540	0.2	19	9	0	475	259	2	2	1	1	21	0	0	183	1	0.0221		1	NA	NA	NA
DENND5A	ENST00000328194	11	3841	0.06	47	24	0	703	349	3	2	1	1	8	0	4	303	1	0		1	NA	NA	NA
PLPBP	ENST00000328195	8	820		16	4	2	171	68	2		2	2	6	3	3	74	1	NA		1	NA	NA	NA
NRROS	ENST00000328557	3	2077	0.33	29	13	24	480	259	2	2	1	1	8	4	4	93	1	0.0028		1	NA	NA	NA
HAX1	ENST00000328703	1	833	0	21	6	0	210	70	2	2	1	1	24	0	0	58	1	NA		1	NA	NA	NA
ALDH1A3	ENST00000329841	15	1526	0.14	19	9	0	276	187	2	3	1	1	10	5	4	118	1	0.0253		1	NA	NA	NA
PYCR1	ENST00000329875	17	953	0	20	5	2	212	113	1	3	1	1	26	3	3	53	1	NA		1	NA	NA	NA
ATP6V0A2	ENST00000330342	12	2551	0	45	19	0	505	238	3	3	1	1	15	1	3	199	1	0		1	NA	NA	NA
TUBA8	ENST00000330423	22	1345	0	30	12	0	310	132	2	4	1	1	3	4	4	87	0	0.0021		1	NA	NA	NA
ALG12	ENST00000330817	22	1458	0	27	9	5	335	200	3	4	1	1	17	0	3	66	1	0.0047		1	NA	NA	NA
PDE6G	ENST00000331056	17	261	0.01	6	3	0	59	31	2		1	3	0	NA	NA	25	0	NA		1	NA	NA	NA
CLN8	ENST00000331222	8	859	0	19	14	0	212	111	3	2	1	1	47	1	0	38	0	NA		1	NA	NA	NA
POMK	ENST00000331373	8	1051	0	27	11	0	232	108	1	3	1	1	12	3	5	83	0	0.0048		1	NA	NA	NA
TRAIP	ENST00000331456	3	1395	0	28	11	0	257	110	3	3	1	1	2	5	5	135	0	0.0034		1	NA	NA	NA
PCARE	ENST00000331664	2	3865		101	35	11	999	392	1	2	1	1	93	3	3	307	1	0		1	NA	NA	NA
RIPK4	ENST00000332512	21	2347	0	26	8	6	545	330	3	2	1	1	7	3	3	146	1	0.0067		1	NA	NA	NA
COLEC10	ENST00000332843	8	828	0	18	6	0	196	73	1	3	1	1	4	3	4	83	3	NA		1	NA	NA	NA
CYP2U1	ENST00000332884	4	1630	0	35	16	1	345	154	1	2	1	1	32	0	0	109	0	0.0006		1	NA	NA	NA
RFX6	ENST00000332958	6	2768	0	44	17	0	475	225	3	3	1	1	9	3	3	212	1	0.0004		1	NA	NA	NA
TSEN54	ENST00000333213	17	1570	0	50	18	0	453	202	2	3	1	1	27	0	3	117	1	0		1	NA	NA	NA
VPS33B	ENST00000333371	15	1831	0	42	17	0	385	165	1	3	1	1	21	0	0	152	1	0		1	NA	NA	NA
C2CD3	ENST00000334126	11	7029	0	131	42	0	1423	574	1	2	1	1	14	3	0	540	1	0		1	NA	NA	NA
FGF3	ENST00000334134	11	717	0	18	8	12	214	95	2	2	1	1	15	3	3	41	0	NA		1	NA	NA	NA
RGS9BP	ENST00000334176	19	707	0	23	4	7	209	120	2		2	1	2	3	NA	40	3	NA		1	NA	NA	NA
TRAPPC11	ENST00000334690	4	3373	0	67	33	0	646	259	1	3	1	1	31	0	3	283	1	0		1	NA	NA	NA
HPDL	ENST00000334815	1	1115	0	27	7	16	272	131	3	3	1	1	40	0	0	58	0	0.0043		1	NA	NA	NA
RAX	ENST00000334889	18	1038	0.1	21	7	4	301	180	2	2	1	1	6	0	4	59	0	0.015		1	NA	NA	NA
EMC10	ENST00000334976	19	782	0	9	7	0	210	101	3	3	2	2	7	3	3	47	0	NA		1	NA	NA	NA
GLDN	ENST00000335449	15	1646	0	42	17	0	413	184	1	2	1	1	15	0	4	127	3	0.0003		1	NA	NA	NA
SLC10A7	ENST00000335472	4	1011	0	7	1	0	150	91	2		1	1	4	3	3	56	0	0.2549		1	NA	NA	NA
MYO18B	ENST00000335473	22	7662	0	147	73	8	1802	816	1	1	1	1	15	4	4	749	1	0		1	NA	NA	NA
AMACR	ENST00000335606	5	1144	0.03	16	10	5	260	112	2	3	1	2	2	5	5	85	1	0.0444		1	NA	NA	NA
GRK1	ENST00000335678	13	1685	0	31	12	7	345	190	2	5	1	2	18	3	3	141	1	0.0018		1	NA	NA	NA
LRAT	ENST00000336356	4	691	0.03	15	3	0	152	90	2		1	1	22	3	3	39	1	NA		1	NA	NA	NA
PNPLA2	ENST00000336615	11	1506	0	31	10	10	400	237	2	4	1	1	20	0	0	77	0	0.0017		1	NA	NA	NA
RNASEH2B	ENST00000336617	13	928	0	27	10	0	194	59	2	3	1	1	23	3	3	88	0	NA		1	NA	NA	NA
HJV	ENST00000336751	1	1278		29	13	1	310	134	3	3	1	3	38	3	3	65	0	NA		1	NA	NA	NA
RAB27A	ENST00000336787	15	661	0	23	7	3	143	47	2	2	1	3	25	0	0	59	1	NA		1	NA	NA	NA
UGP2	ENST00000337130	2	1517	0	36	10	0	233	135	2	3	1	1	1	5	5	122	1	0.0005		1	NA	NA	NA
NPHP3	ENST00000337331	3	3966	0	87	44	0	784	314	1	1	1	1	73	1	0	355	1	0		1	NA	NA	NA
ELAC2	ENST00000338034	17	2457	0	59	28	7	585	285	1	3	1	1	19	0	0	199	1	0		1	NA	NA	NA
PLCB1	ENST00000338037	20	3619	0.98	24	13	0	534	296	3	3	1	1	8	0	0	383	1	0.008		1	NA	NA	NA
GZF1	ENST00000338121	20	2131	0	49	13	9	408	202	2	1	1	1	9	3	4	193	1	0.0001		1	NA	NA	NA
KPTN	ENST00000338134	19	1299	0	23	10	2	285	170	2	4	1	1	7	4	4	81	1	0.0104		1	NA	NA	NA
PRIM1	ENST00000338193	12	1250	0	22	6	0	199	87	2	1	1	1	1	4	4	116	1	0.0105		1	NA	NA	NA
SLC25A15	ENST00000338625	13	900	0	15	7	0	167	85	2	2	1	1	33	0	1	67	1	NA		1	NA	NA	NA
KLHL7	ENST00000339077	7	1750	0	36	20	0	206	160	2	2	1	1	27	3	3	144	1	0.0002		1	NA	NA	NA
ABHD12	ENST00000339157	20	1184	0	29	11	0	303	146	2	4	1	2	24	0	0	71	1	0.0031		1	NA	NA	NA
DMP1	ENST00000339673	4	1537	0	20	7	12	307	116	2	3	1	1	8	5	3	157	1	0.0202		1	NA	NA	NA
CFAP410	ENST00000339818	21	764		21	5	1	243	108	3	3	1	1	19	0	0	51	0	NA		1	NA	NA	NA
KCNJ11	ENST00000339994	11	1172	0.01	12	6	0	227	135	3	3	1	1	28	0	0	62	1	0.1049		1	NA	NA	NA
BRAT1	ENST00000340611	7	2453	0	59	21	12	678	385	1	1	1	1	40	1	3	139	1	0		1	NA	NA	NA
MOCS1	ENST00000340692	6	1900	0	30	14	1	447	186	3	3	1	1	16	3	4	138	1	0.0026		1	NA	NA	NA
MCCC2	ENST00000340941	5	1675	0	44	19	0	335	136	1	2	1	1	64	3	3	139	1	0.0003		1	NA	NA	NA
ANAPC1	ENST00000341068	2	5788	0.95	47	22	0	699	292	3	1	3	1	1	6	NA	429	1	NA		1	NA	NA	NA
METTL23	ENST00000341249	17	569	0	32	5	0	146	50	3	3	1	2	12	3	4	40	1	NA		1	NA	NA	NA
SLC24A5	ENST00000341459	15	1494	0	36	17	0	281	129	1	2	1	1	9	3	3	89	0	0.0005		1	NA	NA	NA
MESP2	ENST00000341735	15	1192	0	37	17	0	348	169	1	2	1	1	29	3	3	76	0	0.0008		1	NA	NA	NA
FBLN5	ENST00000342058	14	1336	1	16	9	0	261	133	3	3	1	1	11	0	0	84	1	0.048		1	NA	NA	NA
SMPD1	ENST00000342245	11	1890	0	52	19	3	471	200	2	2	1	1	219	1	3	83	1	0		1	NA	NA	NA
UBE3B	ENST00000342494	12	3181	0	40	19	0	653	278	3	3	1	1	21	3	3	230	1	0.0001		1	NA	NA	NA
NPR2	ENST00000342694	9	3122	0	28	17	0	519	272	2	3	1	1	65	1	1	201	1	0.004		1	NA	NA	NA
B3GLCT	ENST00000343307	13	1482		28	12	1	302	135	2	2	1	1	9	3	4	114	1	0.0039		1	NA	NA	NA
EVC2	ENST00000344408	4	3905	0	97	48	1	999	480	1	3	1	1	130	1	1	387	1	0		1	NA	NA	NA
LARP7	ENST00000344442	4	1737	0	96	17	0	411	150	3	2	1	1	37	0	1	226	1	0		1	NA	NA	NA
DTNBP1	ENST00000344537	6	1046	0	36	12	10	244	105	2	3	1	1	6	3	5	114	0	0.0008		1	NA	NA	NA
MCPH1	ENST00000344683	8	2494	0	70	37	0	884	321	1	2	1	1	29	3	4	218	1	0		1	NA	NA	NA
POMGNT2	ENST00000344697	3	1742	0	27	15	0	422	205	2	2	1	1	16	3	0	106	1	0.0034		1	NA	NA	NA
ZFYVE26	ENST00000347230	14	7579	0	106	50	0	1507	645	1	2	1	1	141	1	0	565	1	0		1	NA	NA	NA
MKKS	ENST00000347364	20	1709	0	41	10	4	359	157	1	2	1	1	58	0	0	113	1	0.0003		1	NA	NA	NA
EIF2B4	ENST00000347454	2	1559	0.96	26	7	0	335	151	3	2	1	1	10	3	3	134	1	0.0077		1	NA	NA	NA
PIDD1	ENST00000347755	11	2718		66	29	2	781	407	1	2	1	1	5	4	6	141	1	0		1	NA	NA	NA
CHRNA1	ENST00000348749	2	1365	0	29	8	0	248	147	1	4	1	1	27	0	0	86	1	0.0034		1	NA	NA	NA
HPS5	ENST00000349215	11	3368	0	75	27	0	657	254	1	2	1	1	22	0	0	263	1	0		1	NA	NA	NA
CDK5RAP2	ENST00000349780	9	5644	0	99	37	0	1183	479	1	1	1	1	25	0	3	638	1	0		1	NA	NA	NA
POU1F1	ENST00000350375	3	870	0.05	9	4	0	160	60	2		1	3	19	0	0	85	0	NA		1	NA	NA	NA
ATR	ENST00000350721	3	7888	0	120	53	0	1117	598	1	1	1	1	35	3	0	675	1	0		1	NA	NA	NA
CYB5R3	ENST00000352397	22	897	0	20	8	0	266	122	2	2	1	1	25	0	3	61	0	NA		1	NA	NA	NA
MPI	ENST00000352410	15	1264	0	30	9	0	271	106	3	4	1	1	41	0	0	91	1	0.0016		1	NA	NA	NA
ASS1	ENST00000352480	9	1225	0	28	10	0	260	133	1	1	1	1	85	3	3	99	1	0.0031		1	NA	NA	NA
TH	ENST00000352909	11	1481	0	22	10	1	393	217	2	2	1	1	55	0	0	95	1	0.0124		1	NA	NA	NA
SLC12A6	ENST00000354181	15	3428	0.01	40	20	0	517	295	2	2	1	1	57	0	0	245	0	0.0004		1	NA	NA	NA
TBC1D20	ENST00000354200	20	1204	0.93	20	6	0	225	126	1	3	1	1	4	3	3	85	1	0.0189		1	NA	NA	NA
DPAGT1	ENST00000354202	11	1218	0	20	7	0	185	103	1	4	1	1	28	3	3	62	1	0.0201		1	NA	NA	NA
TAP1	ENST00000354258	6	2236	0	48	19	0	417	193	1	2	1	1	6	4	4	140	0	0.0001		1	NA	NA	NA
MAK	ENST00000354489	6	1933	0	49	14	0	369	133	2	2	1	1	35	1	3	178	1	0		1	NA	NA	NA
OCA2	ENST00000354638	15	2494	0	50	13	0	605	272	2	5	1	1	80	1	0	146	1	0		1	NA	NA	NA
PGAP1	ENST00000354764	2	2742	0	43	15	0	479	166	2	3	1	1	20	0	0	173	1	0		1	NA	NA	NA
FAR1	ENST00000354817	11	1537	0.99	19	7	0	181	122	2	2	1	1	7	4	4	114	1	0.0222		1	NA	NA	NA
SLC25A26	ENST00000354883	3	815	0	29	11	2	201	65	2	2	1	1	3	3	3	48	1	NA		1	NA	NA	NA
GPAA1	ENST00000355091	8	1854	0	37	17	0	432	223	2	1	1	1	15	0	3	88	1	0.0006		1	NA	NA	NA
BLM	ENST00000355112	15	4233	0	100	30	0	813	328	1	1	1	1	248	1	1	359	1	0		1	NA	NA	NA
TDRD7	ENST00000355295	9	3281	0	26	13	0	608	247	2	2	1	1	6	3	4	281	1	0.0049		1	NA	NA	NA
LINGO1	ENST00000355300	15	1861	0.99	6	3	0	336	230	3		1	1	3	4	4	87	1	0.3381		1	NA	NA	NA
DHCR7	ENST00000355527	11	1421	0	26	16	0	366	190	3	3	1	1	124	0	0	54	1	0.0056		1	NA	NA	NA
TBCD	ENST00000355528	17	3540	0	53	28	0	782	443	2	3	1	1	26	3	3	237	1	0		1	NA	NA	NA
SLC17A5	ENST00000355773	6	1477	0	40	12	0	271	106	1	2	1	1	53	0	0	79	1	0.0005		1	NA	NA	NA
SLC25A46	ENST00000355943	5	1249	0	17	4	0	267	106	1		1	1	21	3	3	84	0	0.0343		1	NA	NA	NA
TAT	ENST00000355962	16	1354	0.01	20	12	0	276	111	2	3	1	1	19	3	0	101	1	0.0189		1	NA	NA	NA
LAMB3	ENST00000356082	1	3497	0	63	28	0	906	363	2	2	1	1	129	1	1	265	1	0		1	NA	NA	NA
COL27A1	ENST00000356083	9	5522	0.59	61	20	0	1342	614	2	2	1	1	43	1	0	443	1	0		1	NA	NA	NA
UBA5	ENST00000356232	3	1203	0	15	5	0	173	71	2	2	2	1	23	3	4	115	1	0.0525		1	NA	NA	NA
SMOC2	ENST00000356284	6	1328	0	27	12	0	315	171	2	3	1	1	2	4	4	109	1	0.004		1	NA	NA	NA
ODAD3	ENST00000356392	19	1775		29	11	3	406	183	2	2	1	1	11	3	0	195	1	0.0026		1	NA	NA	NA
DLL3	ENST00000356433	19	1755	0	38	13	0	487	258	3	3	1	1	15	3	3	65	3	0.0001		1	NA	NA	NA
PEX14	ENST00000356607	1	1125	0.23	9	4	0	231	125	3		1	1	1	4	4	101	0	0.1727		1	NA	NA	NA
ACADVL	ENST00000356839	17	1948	0	57	13	0	488	224	1	1	1	1	195	1	3	150	1	0		1	NA	NA	NA
ABCD4	ENST00000356924	14	1802	0	41	9	0	412	207	2	2	1	1	7	3	3	117	1	0.0003		1	NA	NA	NA
RAB18	ENST00000356940	10	614	0.91	8	3	0	103	60	2		1	2	5	4	4	55	0	NA		1	NA	NA	NA
PEX2	ENST00000357039	8	917	0	31	10	0	185	80	1	3	1	1	42	0	1	70	1	NA		1	NA	NA	NA
AGTPBP1	ENST00000357081	9	3656	0.42	39	18	0	629	245	1	3	1	1	14	3	3	300	1	0.0001		1	NA	NA	NA
GM2A	ENST00000357164	5	578	0.03	9	5	2	137	57	3	4	1	1	11	3	3	33	1	NA		1	NA	NA	NA
COL9A1	ENST00000357250	6	2728	0	61	20	0	655	279	1	2	1	1	30	0	0	245	1	0		1	NA	NA	NA
SMARCAL1	ENST00000357276	2	2849	0	51	18	1	572	245	1	1	1	1	67	0	0	235	1	0		1	NA	NA	NA
ALDH5A1	ENST00000357578	6	1598	0	34	12	0	375	175	3	3	1	2	40	3	3	105	0	0.0007		1	NA	NA	NA
HFE	ENST00000357618	6	1041	0	25	10	0	220	94	1	2	1	1	15	3	5	79	1	0.005		1	NA	NA	NA
FKTN	ENST00000357998	9	1377	0	32	17	0	288	101	2	2	1	1	56	3	3	107	1	0.0009		1	NA	NA	NA
TTC37	ENST00000358746	5	4655	0	100	41	0	897	363	1	1	1	1	37	1	0	416	1	0		1	NA	NA	NA
FZD6	ENST00000358755	8	2115	0	46	26	1	404	143	1	2	1	1	5	4	4	168	1	0.0002		1	NA	NA	NA
TMEM126B	ENST00000358867	11	688	0	19	4	7	141	58	3		1	3	6	0	6	56	0	NA		1	NA	NA	NA
RAB3GAP2	ENST00000358951	1	4147	0.99	57	25	0	785	304	2	2	1	1	20	0	3	342	1	0		1	NA	NA	NA
SLC2A10	ENST00000359271	20	1621	0	23	7	1	367	179	1	2	1	1	17	3	3	61	1	0.0099		1	NA	NA	NA
BCS1L	ENST00000359273	2	1253	0	35	17	0	217	117	2	2	1	3	61	3	3	80	3	NA		1	NA	NA	NA
TRPV6	ENST00000359396	7	2283	0	36	12	4	435	225	1	1	1	1	10	0	0	158	1	0.0008		1	NA	NA	NA
NUP214	ENST00000359428	9	6237	0.05	73	24	0	1378	593	1	3	1	1	1	5	5	387	1	0		1	NA	NA	NA
TECPR2	ENST00000359520	14	4217	0.58	43	22	0	830	451	3	3	1	1	41	1	4	276	1	0		1	NA	NA	NA
PCNT	ENST00000359568	21	9964	0	256	105	0	2597	1126	1	1	1	1	78	1	0	1101	1	0		1	NA	NA	NA
AP4M1	ENST00000359593	7	1347	0	44	16	0	344	183	2	2	1	1	35	3	3	82	0	0.0005		1	NA	NA	NA
RYR1	ENST00000359596	19	15011	0	176	91	0	3454	1793	1	2	1	1	430	0	0	1132	1	0		1	NA	NA	NA
HIBCH	ENST00000359678	2	1147	0	23	9	0	240	94	2	2	1	1	19	0	3	117	1	0.0098		1	NA	NA	NA
GRIP1	ENST00000359742	12	3362	0.51	32	15	0	665	288	1	2	1	1	4	3	3	262	1	0.0022		1	NA	NA	NA
AGBL5	ENST00000360131	2	2647	0	47	16	0	561	265	1	3	1	1	16	3	4	160	1	0		1	NA	NA	NA
RTEL1	ENST00000360203	20	3869	0	66	25	1	1156	620	2	2	1	1	100	1	0	276	1	0		1	NA	NA	NA
MYLK	ENST00000360304	3	5714	0	67	29	0	1165	548	3	3	1	1	27	3	3	496	1	0		1	NA	NA	NA
BSCL2	ENST00000360796	11	1378	0	32	11	0	300	137	2	4	1	1	32	3	3	98	1	0.0013		1	NA	NA	NA
PPP1R13L	ENST00000360957	19	2475	0.03	46	10	0	611	343	1	2	1	1	7	3	0	143	0	0.0001		1	NA	NA	NA
LAMC3	ENST00000361069	9	4700	0	91	38	0	1154	582	1	1	1	1	33	0	0	299	0	0		1	NA	NA	NA
MICU1	ENST00000361114	10	1420	0	31	17	0	273	105	1	3	1	1	13	3	3	141	1	0.0012		1	NA	NA	NA
LRIG2	ENST00000361127	1	3180	0	83	35	2	671	273	1	1	1	1	6	3	3	221	1	0		1	NA	NA	NA
HACD1	ENST00000361271	10	860		14	8	0	205	80	3	3	1	3	4	4	4	51	0	NA		1	NA	NA	NA
TOGARAM1	ENST00000361462	14	5302		104	47	0	1040	454	1	2	1	1	7	3	3	443	1	0		1	NA	NA	NA
MYBPC1	ENST00000361466	12	3485	0	33	10	0	633	282	2	3	1	1	9	5	5	322	1	0.0017		1	NA	NA	NA
HPS1	ENST00000361490	10	2085	0	41	15	0	500	248	2	2	1	1	61	1	0	148	1	0.0003		1	NA	NA	NA
OPA1	ENST00000361510	3	3018	0.99	35	20	0	525	256	2	2	1	1	132	0	0	302	1	0.0003		1	NA	NA	NA
SELENON	ENST00000361547	1	1760		43	15	0	385	190	1	2	1	1	60	0	3	112	1	0.0003		1	NA	NA	NA
CNTNAP2	ENST00000361727	7	3972	0	65	33	0	945	414	1	2	1	1	54	0	0	271	1	0		1	NA	NA	NA
AGL	ENST00000361915	1	4566	0	113	43	0	946	324	1	1	1	1	246	1	1	376	1	0		1	NA	NA	NA
SMOC1	ENST00000361956	14	1296	0.01	17	9	0	274	127	1	3	1	1	7	0	0	97	1	0.0368		1	NA	NA	NA
KIFBP	ENST00000361983	10	1859		38	21	0	329	138	2	2	1	1	12	0	3	179	1	0.0009		1	NA	NA	NA
SLC39A13	ENST00000362021	11	1107	0	13	4	0	229	139	1		1	1	1	4	4	58	1	0.0862		1	NA	NA	NA
WHRN	ENST00000362057	9	2712		39	13	0	678	334	1	2	1	1	24	3	1	143	1	0.0005		1	NA	NA	NA
SDCCAG8	ENST00000366541	1	2124	0	58	20	0	433	139	1	3	1	1	24	1	3	284	1	0		1	NA	NA	NA
MTR	ENST00000366577	1	3765	0	66	22	0	690	335	1	2	1	1	22	0	0	321	1	0		1	NA	NA	NA
B3GALNT2	ENST00000366600	1	1491	0	33	13	1	290	123	2	2	1	1	26	1	1	101	1	0.0015		1	NA	NA	NA
GNPAT	ENST00000366647	1	2027	0.3	25	9	0	372	141	3	3	1	1	14	3	3	166	1	0.0074		1	NA	NA	NA
COQ8A	ENST00000366777	1	1930		49	13	0	539	258	2	2	1	1	56	0	0	145	1	0		1	NA	NA	NA
IARS2	ENST00000366922	1	3016	0.08	55	24	3	594	230	2	2	1	1	9	0	0	242	1	0		1	NA	NA	NA
EPRS1	ENST00000366923	1	4507		80	33	0	859	342	1	1	1	1	6	3	3	442	1	0		1	NA	NA	NA
CENPF	ENST00000366955	1	9326	0	203	93	8	1870	730	1	1	1	1	28	3	0	1230	1	0		1	NA	NA	NA
PTPN14	ENST00000366956	1	3546	0.22	49	28	0	684	392	1	2	1	1	2	4	4	294	1	0		1	NA	NA	NA
RSPH3	ENST00000367069	6	1249	0	16	7	6	252	88	3	2	1	1	8	4	4	142	0	0.0475		1	NA	NA	NA
SYT2	ENST00000367268	1	1252	0.98	11	4	0	200	123	3		1	1	8	4	4	121	1	0.1282		1	NA	NA	NA
PKP1	ENST00000367324	1	2168	0	18	10	0	522	232	2	4	1	1	4	0	0	146	1	0.0308		1	NA	NA	NA
KIF14	ENST00000367350	1	4918	0	91	37	5	915	322	1	1	1	1	9	3	3	503	1	0		1	NA	NA	NA
CRB1	ENST00000367400	1	4209	0	79	32	5	860	373	1	1	1	1	294	1	1	272	1	0		1	NA	NA	NA
ASPM	ENST00000367409	1	10406	0	288	115	0	2205	820	1	1	1	1	203	1	1	1084	1	0		1	NA	NA	NA
NCF2	ENST00000367535	1	1566	0	30	16	1	273	115	2	2	1	1	24	3	3	157	1	0.0027		1	NA	NA	NA
PEX3	ENST00000367591	6	1110	0.02	21	8	0	159	82	1	3	1	1	10	3	4	101	1	0.0146		1	NA	NA	NA
ADGRG6	ENST00000367609	6	3728		49	24	0	656	266	2	3	1	1	5	4	4	228	1	0		1	NA	NA	NA
NPHS2	ENST00000367615	1	1144	0	29	9	0	239	106	1	2	1	1	65	1	0	94	1	0.0027		1	NA	NA	NA
GORAB	ENST00000367763	1	1105	0	29	15	12	239	106	2	3	1	1	11	3	3	137	1	0.0038		1	NA	NA	NA
TMCO1	ENST00000367881	1	560	0	18	8	0	83	37	3	3	1	1	8	0	3	57	3	NA		1	NA	NA	NA
ATF6	ENST00000367942	1	1997	0	43	13	0	403	184	3	2	1	1	16	0	0	166	1	0.0001		1	NA	NA	NA
NECTIN4	ENST00000368012	1	1524		17	7	0	328	154	2	3	1	1	7	0	0	95	1	0.0336		1	NA	NA	NA
ARG1	ENST00000368087	6	961	0	24	6	0	185	75	2	3	1	1	51	1	1	79	1	NA		1	NA	NA	NA
NAXE	ENST00000368235	1	861		20	9	0	224	83	2	3	1	1	15	3	3	58	1	NA		1	NA	NA	NA
DPM3	ENST00000368400	1	278	0.23	7	2	0	62	24	2		2	2	8	4	4	15	0	NA		1	NA	NA	NA
ECHS1	ENST00000368547	10	865	0	15	1	0	209	101	3		1	3	36	0	0	71	0	NA		1	NA	NA	NA
NKX6-2	ENST00000368592	10	831	0.03	23	11	0	247	155	1	2	1	1	16	3	3	46	3	NA		1	NA	NA	NA
UROS	ENST00000368797	10	789	0.03	13	3	0	154	73	3		1	1	17	5	5	61	1	NA		1	NA	NA	NA
MMP21	ENST00000368808	10	1703	0	55	25	11	407	207	2	2	1	3	8	0	0	97	1	NA		1	NA	NA	NA
OAT	ENST00000368845	10	1311	0	26	13	0	256	115	2	2	1	1	77	0	0	96	1	0.0045		1	NA	NA	NA
PDSS2	ENST00000369037	6	1192	0	18	8	0	221	89	2	2	1	1	4	0	0	89	0	0.0324		1	NA	NA	NA
ECM1	ENST00000369047	1	1613	0	40	16	0	336	125	1	2	1	1	14	3	0	116	1	0.0004		1	NA	NA	NA
RTN4IP1	ENST00000369063	6	1182	0	29	13	0	241	97	1	4	1	1	18	3	3	91	1	0.0037		1	NA	NA	NA
GRIK2	ENST00000369134	6	2711	1	27	12	0	424	229	2	3	1	1	6	3	3	204	1	0.0045		1	NA	NA	NA
FBXL4	ENST00000369244	6	1859	0	30	12	0	346	159	1	3	1	1	67	0	0	132	1	0.0027		1	NA	NA	NA
PEX11B	ENST00000369306	1	776	0	19	11	0	169	74	2	3	1	1	5	3	0	56	0	NA		1	NA	NA	NA
TBX15	ENST00000369429	1	1801	0.66	12	7	0	359	171	2	2	1	1	4	4	4	128	1	0.1062		1	NA	NA	NA
RARS2	ENST00000369536	6	1717	0	43	14	0	338	128	2	2	1	1	70	1	0	157	1	0.0002		1	NA	NA	NA
SLC35A1	ENST00000369552	6	1006	0.68	20	4	0	153	73	1		1	1	4	0	0	66	1	0.0187		1	NA	NA	NA
AP4B1	ENST00000369569	1	2210	0	47	17	0	488	179	2	2	1	1	38	0	0	173	1	0		1	NA	NA	NA
LCA5	ENST00000369846	6	2087	0	50	21	7	440	165	2	2	1	1	65	3	0	250	1	0.0001		1	NA	NA	NA
CNNM2	ENST00000369878	10	2620	1	8	3	0	394	316	2		2	1	19	1	0	178	0	0.2398		1	NA	NA	NA
COL11A1	ENST00000370096	1	5354	1	48	17	0	1121	468	3	3	1	1	49	0	0	498	1	0		1	NA	NA	NA
DBT	ENST00000370132	1	1438	0	37	10	0	263	102	2	2	1	1	64	1	0	118	1	0.0008		1	NA	NA	NA
DPYD	ENST00000370192	1	3055	0	71	32	0	702	254	1	1	1	1	44	1	0	242	1	0		1	NA	NA	NA
ABCA4	ENST00000370225	1	6772	0	111	60	0	1514	696	1	3	1	1	660	1	1	464	1	0		1	NA	NA	NA
CHUK	ENST00000370397	10	2217	0.99	11	5	0	298	151	2	2	1	1	3	4	4	207	1	0.1238		1	NA	NA	NA
HPSE2	ENST00000370552	10	1767	0	25	10	0	396	156	1	2	1	1	8	0	0	103	1	0.0053		1	NA	NA	NA
PIGK	ENST00000370812	1	1177	0	34	12	0	183	88	2	4	1	1	7	3	0	94	0	0.001		1	NA	NA	NA
ACADM	ENST00000370841	1	1254	0	33	10	0	263	101	1	4	1	1	147	1	1	133	1	0.0009		1	NA	NA	NA
PGM1	ENST00000371084	1	1678	0	31	15	0	391	167	1	2	1	1	24	0	0	121	1	0.0021		1	NA	NA	NA
PKHD1	ENST00000371117	6	12159	0	209	89	13	2653	1012	1	2	1	1	484	1	1	782	1	0		1	NA	NA	NA
TCTN3	ENST00000371217	10	1810	0	55	20	0	344	159	1	2	1	1	21	1	4	110	1	0		1	NA	NA	NA
ALDH18A1	ENST00000371224	10	2371	0	33	15	0	419	189	1	2	1	1	29	0	0	184	1	0.0009		1	NA	NA	NA
DHCR24	ENST00000371269	1	1542	0.03	26	11	0	291	145	2	2	1	1	9	0	0	109	1	0.004		1	NA	NA	NA
CACNA1B	ENST00000371372	9	6973	1	46	21	0	1400	771	2	2	1	1	6	0	4	459	1	0.0002		1	NA	NA	NA
PLCE1	ENST00000371380	10	6878	0	94	51	0	1299	565	2	1	1	1	36	0	0	608	1	0		1	NA	NA	NA
PDE6C	ENST00000371447	10	2555	0	29	15	0	454	215	2	3	1	2	47	0	3	250	1	0.0024		1	NA	NA	NA
ORC1	ENST00000371568	1	2570	0	44	20	0	566	252	2	2	1	1	12	3	4	222	1	0.0001		1	NA	NA	NA
DPM1	ENST00000371588	20	774	0	20	7	0	158	72	3	3	2	2	12	0	0	72	1	NA		1	NA	NA	NA
AGPAT2	ENST00000371696	9	831	0	21	8	8	229	135	2	2	1	2	19	0	3	46	0	NA		1	NA	NA	NA
INPP5E	ENST00000371712	9	1925	0	42	15	3	507	281	1	1	1	1	43	0	4	93	1	0.0001		1	NA	NA	NA
LHX3	ENST00000371748	9	1188	0.01	24	9	4	322	154	1	3	1	1	13	0	0	76	0	0.0099		1	NA	NA	NA
STIL	ENST00000371877	1	3851	0.2	42	18	4	688	274	2	2	1	1	13	3	3	305	1	0.0003		1	NA	NA	NA
ARFGEF2	ENST00000371917	20	5319	1	48	21	0	955	426	2	2	1	1	10	0	0	451	1	0.0001		1	NA	NA	NA
SURF1	ENST00000371974	9	894	0	36	9	3	257	118	2	4	1	1	63	0	3	61	3	NA		1	NA	NA	NA
POMGNT1	ENST00000371984	1	1962	0	38	15	0	397	160	1	3	1	1	95	1	3	132	1	0.0008		1	NA	NA	NA
TOE1	ENST00000372090	1	1525	0	49	21	0	310	125	1	2	1	1	23	3	3	106	0	0		1	NA	NA	NA
TP53RK	ENST00000372114	20	760	0	23	10	0	184	80	2	2	1	3	7	5	5	57	1	NA		1	NA	NA	NA
MAT1A	ENST00000372213	10	1179	0	13	3	0	187	128	2		2	1	18	4	4	82	1	0.0881		1	NA	NA	NA
POLH	ENST00000372236	6	2132	0	62	19	0	408	165	1	1	1	1	18	0	0	183	1	0		1	NA	NA	NA
SLC6A9	ENST00000372310	1	1889	0	25	7	0	362	206	2	2	1	1	7	0	4	80	1	0.0052		1	NA	NA	NA
IPO13	ENST00000372343	1	2872	1	16	12	0	403	236	1	1	1	1	0	NA	NA	206	1	0.0429		1	NA	NA	NA
POLR3A	ENST00000372371	10	4142	0	69	41	0	745	393	1	2	1	1	62	0	0	350	1	0		1	NA	NA	NA
COL9A2	ENST00000372748	1	2038	0	33	10	0	482	189	1	4	1	1	8	3	3	177	1	0.0007		1	NA	NA	NA
ZMPSTE24	ENST00000372759	1	1418	0	32	15	0	264	96	2	3	1	1	21	4	4	113	1	0.0016		1	NA	NA	NA
ADA	ENST00000372874	20	1080	0	16	5	2	237	118	2	3	1	1	64	0	3	85	1	0.045		1	NA	NA	NA
IFT52	ENST00000373030	20	1301	0	29	12	0	235	99	3	3	1	2	7	0	3	113	1	0.0029		1	NA	NA	NA
CHST3	ENST00000373115	10	1438	0.01	25	9	0	368	168	1	4	1	1	30	3	3	105	1	0.0055		1	NA	NA	NA
ADPRS	ENST00000373178	1	1086		18	6	0	270	139	3	5	1	3	13	3	0	72	1	NA		1	NA	NA	NA
CRB2	ENST00000373631	9	3845	0	78	28	0	993	561	1	1	1	1	22	4	4	141	1	0		1	NA	NA	NA
ATOH7	ENST00000373673	10	458	0.05	13	4	0	139	58	2		3	2	3	6	6	32	0	NA		1	NA	NA	NA
PPIL1	ENST00000373699	6	497	0.12	13	8	0	106	53	3	3	1	1	8	3	0	38	1	NA		1	NA	NA	NA
NDUFA8	ENST00000373768	9	515	0.34	13	7	0	117	38	3	3	1	1	3	3	3	47	1	NA		1	NA	NA	NA
LDLRAP1	ENST00000374338	1	918	0	16	5	0	220	94	2	4	1	1	26	0	0	69	1	NA		1	NA	NA	NA
FUCA1	ENST00000374479	1	1393	0	39	23	4	309	138	2	2	1	1	27	1	1	86	1	0.0002		1	NA	NA	NA
HMGCL	ENST00000374490	1	969	0	17	7	0	189	89	2	2	1	3	41	1	1	76	1	NA		1	NA	NA	NA
HSPG2	ENST00000374695	1	13079	0	149	71	0	3059	1542	1	1	1	1	30	1	0	689	1	0		1	NA	NA	NA
ABCA1	ENST00000374736	9	6737	0	72	31	0	1283	594	2	2	1	1	39	0	0	486	1	0		1	NA	NA	NA
ITCH	ENST00000374864	20	2566	1	27	9	0	331	204	1	1	1	1	8	3	4	236	1	0.0047		1	NA	NA	NA
PLA2G5	ENST00000375108	1	413	0	10	6	4	92	50	3	3	1	3	1	4	NA	24	1	NA		1	NA	NA	NA
XPA	ENST00000375128	9	816	0	39	12	0	183	79	2	3	1	2	53	0	0	98	0	NA		1	NA	NA	NA
FBP1	ENST00000375326	9	1010	0.08	19	8	0	192	115	2	4	1	1	26	0	0	70	1	0.0239		1	NA	NA	NA
ALDH4A1	ENST00000375341	1	1677	0	32	9	0	418	201	2	4	1	1	5	5	5	103	1	0.0015		1	NA	NA	NA
SKIV2L	ENST00000375394	6	3713	0	87	32	0	801	318	1	2	1	1	22	0	0	272	1	0		1	NA	NA	NA
NEU1	ENST00000375631	6	1242	0	24	8	0	221	112	2	2	1	1	30	0	0	65	1	0.0091		1	NA	NA	NA
CLCNKB	ENST00000375679	1	2045	0	46	17	0	519	238	1	2	1	1	30	0	0	108	1	0.0001		1	NA	NA	NA
AUH	ENST00000375731	9	1010	0	21	7	0	232	98	2	4	1	2	14	0	0	80	0	0.0166		1	NA	NA	NA
SECISBP2	ENST00000375807	9	2548	0	95	31	1	562	244	1	1	1	1	7	3	1	245	1	0		1	NA	NA	NA
TPP2	ENST00000376052	13	3759	1	20	11	0	551	298	2	2	1	1	6	3	3	294	1	0.0184		1	NA	NA	NA
PCCA	ENST00000376285	13	2163	0	37	15	0	474	169	2	2	1	1	94	3	3	180	1	0.0005		1	NA	NA	NA
PTF1A	ENST00000376504	10	985	0.17	21	8	0	252	149	3	3	1	1	5	4	4	49	0	NA		1	NA	NA	NA
PSAT1	ENST00000376588	9	1104	0	19	10	0	246	95	3	2	1	3	14	3	3	79	1	NA		1	NA	NA	NA
MTHFR	ENST00000376590	1	1960	0	34	16	3	427	214	2	2	1	1	94	1	1	144	1	0.0011		1	NA	NA	NA
PUS1	ENST00000376649	12	1278	0	14	4	0	348	172	2		1	1	21	3	3	94	1	0.0677		1	NA	NA	NA
ZFP57	ENST00000376883	6	1607	0	31	15	23	294	116	2	2	1	1	13	0	0	132	1	0.0019		1	NA	NA	NA
NAPB	ENST00000377026	20	886	0.11	15	9	0	174	65	2	2	1	1	1	4	4	94	1	NA		1	NA	NA	NA
GPC6	ENST00000377047	13	1659	0.14	12	4	0	365	152	3		1	1	4	3	3	128	1	0.1041		1	NA	NA	NA
CNNM4	ENST00000377075	2	2321	0	26	8	0	428	234	1	3	1	1	24	3	3	142	1	0.0064		1	NA	NA	NA
NMNAT1	ENST00000377205	1	836	0.04	15	8	2	154	65	3	3	1	1	43	0	0	73	1	NA		1	NA	NA	NA
CLN5	ENST00000377453	13	1073	0	37	12	0	232	99	2	2	1	3	74	1	1	82	1	NA		1	NA	NA	NA
BFSP1	ENST00000377873	20	1990	0	35	11	12	456	195	1	3	1	1	3	4	4	205	1	0.0009		1	NA	NA	NA
ITGA8	ENST00000378076	10	3162	0	38	18	0	745	330	1	2	1	1	7	3	6	247	1	0.0003		1	NA	NA	NA
GBA2	ENST00000378103	9	2767	0	79	32	4	573	226	1	2	1	1	21	3	3	206	1	0		1	NA	NA	NA
NPHP4	ENST00000378156	1	4252	0	116	44	0	1134	540	1	1	1	1	59	1	0	278	1	0		1	NA	NA	NA
CEP104	ENST00000378230	1	2757	0	50	27	5	582	241	2	3	1	1	15	3	3	262	1	0		1	NA	NA	NA
DCLRE1C	ENST00000378278	10	2065	0	46	18	19	448	196	2	2	1	1	48	3	3	181	1	0		1	NA	NA	NA
RCBTB1	ENST00000378302	13	1585	0	31	14	0	329	147	2	3	1	1	17	3	3	110	1	0.0021		1	NA	NA	NA
DCDC2	ENST00000378454	6	1421	0	31	13	0	306	136	1	1	1	1	14	3	0	146	1	0.0018		1	NA	NA	NA
PIGO	ENST00000378617	9	3260	0	60	23	0	629	312	2	3	1	1	41	1	0	165	0	0		1	NA	NA	NA
LRP4	ENST00000378623	11	5680	0	70	32	0	1092	533	1	1	1	1	16	3	3	302	1	0		1	NA	NA	NA
FANCG	ENST00000378643	9	1855	0	51	21	0	334	165	1	2	1	1	73	1	0	129	1	0		1	NA	NA	NA
PEX16	ENST00000378750	11	1000	0	17	10	0	220	129	2	2	1	1	13	4	4	63	0	NA		1	NA	NA	NA
ATAD3A	ENST00000378756	1	1745	0	24	14	6	454	220	2	3	1	1	11	0	0	155	3	0.0083		1	NA	NA	NA
CYP4V2	ENST00000378802	4	1567	0	38	17	0	351	140	1	1	1	2	45	1	3	123	1	0.0003		1	NA	NA	NA
GALT	ENST00000378842	9	1129	0	21	14	0	213	93	2	2	1	1	151	1	0	83	1	0.0158		1	NA	NA	NA
NPHS1	ENST00000378910	19	3697	0	81	29	3	871	400	2	2	1	1	191	1	0	216	1	0		1	NA	NA	NA
NUDT2	ENST00000379158	9	442	0.01	13	5	0	83	37	2	4	1	1	2	4	5	41	0	NA		1	NA	NA	NA
B3GALT6	ENST00000379198	1	989	0.02	28	10	0	322	225	1	2	1	1	25	1	3	40	0	NA		1	NA	NA	NA
ASPH	ENST00000379454	8	2252	0	45	22	0	462	193	2	2	1	1	10	0	3	235	1	0		1	NA	NA	NA
HGSNAT	ENST00000379644	8	1890	0	38	20	0	427	183	1	2	1	1	67	0	0	101	1	0.0002		1	NA	NA	NA
KATNB1	ENST00000379661	16	1949	0	16	5	0	420	228	1	3	1	1	5	0	4	108	1	0.0437		1	NA	NA	NA
B4GALT1	ENST00000379731	9	1191	0.04	8	4	0	265	128	2		1	3	2	4	4	65	1	NA		1	NA	NA	NA
APTX	ENST00000379817	9	1022	0	23	13	0	210	82	3	5	1	1	25	0	0	101	1	0.0091		1	NA	NA	NA
MAB21L1	ENST00000379919	13	1079	0.29	10	3	0	202	129	2		1	1	6	4	4	82	1	0.1557		1	NA	NA	NA
MPV17	ENST00000380044	2	524	0	15	5	0	94	57	2	3	1	1	34	3	3	27	3	NA		1	NA	NA	NA
CARS1	ENST00000380525	11	2473		39	14	0	548	268	2	2	1	1	7	4	4	218	0	0.0005		1	NA	NA	NA
HADHA	ENST00000380649	2	2272	0	41	16	0	372	200	2	2	1	1	89	1	1	210	1	0.0004		1	NA	NA	NA
TTC8	ENST00000380656	14	1533	0	26	12	0	303	121	2	2	1	1	12	0	0	133	1	0.0046		1	NA	NA	NA
IDH3B	ENST00000380843	20	1146	0	22	9	0	250	117	2	4	1	2	3	3	6	89	1	0.0122		1	NA	NA	NA
FREM1	ENST00000380880	9	6504	0	128	70	0	1914	719	1	1	1	1	14	3	0	444	1	0		1	NA	NA	NA
CEP152	ENST00000380950	15	5107	0	99	48	23	981	384	2	1	1	1	28	0	0	620	1	0		1	NA	NA	NA
CWC27	ENST00000381070	5	1405	0	32	13	0	234	103	2	3	1	1	18	3	3	168	1	0.0012		1	NA	NA	NA
AIPL1	ENST00000381129	17	1149	0	20	13	7	266	129	2	2	1	1	30	0	3	101	1	0.0168		1	NA	NA	NA
TMEM165	ENST00000381334	4	969	0.28	11	1	0	192	102	2		1	1	3	5	5	65	1	NA		1	NA	NA	NA
HR	ENST00000381418	8	3552	0	58	29	0	858	392	3	2	1	1	9	0	4	229	1	0		1	NA	NA	NA
CENPJ	ENST00000381884	13	4001	0	141	41	0	829	304	1	1	1	1	47	0	3	450	1	0		1	NA	NA	NA
GLIS3	ENST00000381971	9	2783	0	35	22	0	985	404	2	3	1	1	7	3	4	169	1	0.0011		1	NA	NA	NA
KCNV2	ENST00000382082	9	1636	0	62	37	0	726	318	1	3	1	1	56	3	3	107	1	0		1	NA	NA	NA
VLDLR	ENST00000382100	9	2603	0	45	27	0	624	280	1	1	1	1	15	0	0	178	1	0		1	NA	NA	NA
SEPSECS	ENST00000382103	4	1495	0	33	17	2	309	120	2	2	1	1	31	0	0	115	1	0.0016		1	NA	NA	NA
SACS	ENST00000382292	13	13731	0	310	100	0	2751	1131	1	1	1	1	468	1	1	1120	1	0		1	NA	NA	NA
DEAF1	ENST00000382409	11	1686	0	34	15	0	339	223	2	4	1	1	45	0	0	109	0	0.0008		1	NA	NA	NA
NKX3-2	ENST00000382438	4	1000	0.64	10	4	0	302	153	3		1	1	5	3	NA	57	0	NA		1	NA	NA	NA
RP1L1	ENST00000382483	8	7200	0	226	125	190	2777	1125	1	1	1	1	27	3	3	686	0	0		1	NA	NA	NA
CACNA2D4	ENST00000382722	12	3376	0	68	43	0	732	363	3	3	1	1	2	5	5	228	1	0		1	NA	NA	NA
CLCN7	ENST00000382745	16	2393	0.27	34	13	0	539	363	1	2	1	1	37	3	3	126	1	0.0007		1	NA	NA	NA
EOGT	ENST00000383701	3	1569	0	32	12	0	376	144	3	3	1	1	5	3	3	115	1	0.0016		1	NA	NA	NA
P4HTM	ENST00000383729	3	1500	0	37	13	0	298	155	2	2	1	1	4	4	4	97	1	0.0005		1	NA	NA	NA
SPAG1	ENST00000388798	8	2763	0	69	18	0	493	193	1	1	1	1	32	0	3	280	1	0		1	NA	NA	NA
TYRP1	ENST00000388918	9	1607	0	59	24	2	468	171	2	2	1	1	22	3	3	99	1	0		1	NA	NA	NA
FANCA	ENST00000389301	16	4325	0	125	63	6	1462	635	1	1	1	1	406	1	1	295	1	0		1	NA	NA	NA
LAMA1	ENST00000389658	18	9165	0	172	65	4	2075	959	1	1	1	1	55	1	0	630	1	0		1	NA	NA	NA
LYST	ENST00000389793	1	11355	0.02	141	67	0	2036	893	1	2	1	1	57	0	1	944	1	0		1	NA	NA	NA
UVSSA	ENST00000389851	4	2117	0	49	17	0	652	273	1	2	1	1	4	4	5	187	1	0		1	NA	NA	NA
CCDC88C	ENST00000389857	14	6057	0	91	46	19	1443	704	2	1	1	1	8	5	3	589	1	0		1	NA	NA	NA
COX16	ENST00000389912	14	317	0	14	3	0	55	31	2		1	2	1	4	4	36	0	NA		1	NA	NA	NA
ERCC2	ENST00000391945	19	2260	0	70	26	0	584	302	2	2	1	1	50	0	0	148	1	0		1	NA	NA	NA
CRLF1	ENST00000392386	19	1260	0	30	11	0	285	160	2	2	1	1	18	3	3	60	0	0.0025		1	NA	NA	NA
CANT1	ENST00000392446	17	1203	0	32	14	0	281	161	1	2	1	1	19	3	0	66	1	0.0016		1	NA	NA	NA
GALNT3	ENST00000392701	2	1892	0	43	20	0	375	152	2	2	1	1	14	0	0	172	1	0.0002		1	NA	NA	NA
ORC4	ENST00000392857	2	1298	0	45	16	0	243	76	2	2	1	1	6	3	3	126	1	0		1	NA	NA	NA
PTRH2	ENST00000393038	17	539	0	16	5	0	103	41	2	2	1	1	7	0	4	49	0	NA		1	NA	NA	NA
MKS1	ENST00000393119	17	1662	0	41	20	0	362	158	1	1	1	1	57	1	3	130	1	0		1	NA	NA	NA
NTNG2	ENST00000393229	9	1586	1	16	8	4	328	196	2	4	1	1	7	3	3	83	1	0.0449		1	NA	NA	NA
SPATA7	ENST00000393545	14	1788	0	54	16	21	382	135	3	2	1	1	29	3	4	161	1	0.0001		1	NA	NA	NA
HYDIN	ENST00000393567	16	15281	0	73	40	0	1667	719	2	2	1	1	18	1	1	1253	1	0		1	NA	NA	NA
FOLR1	ENST00000393676	11	770	0.13	15	7	4	153	64	2	3	1	1	15	0	3	53	1	NA		1	NA	NA	NA
COASY	ENST00000393818	17	1686	0	38	12	0	405	153	1	2	1	1	12	5	0	106	0	0.0003		1	NA	NA	NA
SUCLG1	ENST00000393868	2	1032	0	17	8	0	236	99	2	2	3	1	16	0	0	85	0	NA		1	NA	NA	NA
JUP	ENST00000393931	17	2225	0	26	11	0	505	255	2	3	1	1	18	1	0	144	1	0.0047		1	NA	NA	NA
PC	ENST00000393960	11	3517	0.01	39	15	0	735	405	2	2	1	1	56	3	3	241	1	0.0006		1	NA	NA	NA
STAMBP	ENST00000394070	2	1266	0	29	15	0	260	127	3	2	1	1	18	1	0	121	3	0.0032		1	NA	NA	NA
TBC1D23	ENST00000394144	3	2081	0	27	11	0	370	156	2	1	1	1	5	3	NA	165	1	0.0037		1	NA	NA	NA
ASNS	ENST00000394308	7	1675	0	22	9	0	315	133	1	4	1	1	64	1	0	135	1	0.0129		1	NA	NA	NA
FAT4	ENST00000394329	4	14935	1	89	39	0	3210	1311	1	1	1	1	16	4	4	892	1	0		1	NA	NA	NA
KIF7	ENST00000394412	15	4014	0	102	43	12	1167	540	2	2	1	1	42	1	0	373	1	0		1	NA	NA	NA
RSPRY1	ENST00000394420	16	1717	1	21	10	0	244	118	2	4	1	1	6	0	5	123	1	0.0146		1	NA	NA	NA
TBCK	ENST00000394708	4	2657	0	56	20	0	545	219	2	2	1	1	39	0	0	183	1	0		1	NA	NA	NA
SIL1	ENST00000394817	5	1377	0.01	27	11	0	285	156	1	2	1	1	13	0	6	129	1	0.0033		1	NA	NA	NA
TRMT10A	ENST00000394876	4	1013	0	29	13	9	194	61	3	3	1	1	8	3	3	122	1	0.0045		1	NA	NA	NA
PSAP	ENST00000394936	10	1561	0.99	18	9	0	344	188	2	2	1	1	30	0	0	132	1	0.0284		1	NA	NA	NA
STRA6	ENST00000395105	15	1986	0	30	8	4	411	220	1	2	1	1	26	1	0	100	1	0.0023		1	NA	NA	NA
HYAL1	ENST00000395144	3	1305	0	24	11	3	284	114	2	2	1	2	19	0	0	63	1	0.0079		1	NA	NA	NA
SCO2	ENST00000395693	22	800	0	41	14	35	242	125	2	3	1	1	14	3	3	50	1	NA		1	NA	NA	NA
XRCC4	ENST00000396027	5	998	0	19	8	0	173	64	2	4	1	1	11	0	3	107	1	NA		1	NA	NA	NA
ACBD5	ENST00000396271	10	1565	0.01	19	10	0	309	141	3	3	1	1	5	4	4	164	1	0.0227		1	NA	NA	NA
NAGA	ENST00000396398	22	1227	0	31	13	2	283	117	2	2	1	1	5	3	3	73	1	0.0014		1	NA	NA	NA
OCLN	ENST00000396442	5	1561	0	19	10	0	225	54	2	2	3	3	13	3	0	128	0	NA		1	NA	NA	NA
COL4A4	ENST00000396625	2	5026	0	73	19	0	1055	471	2	2	1	1	260	1	1	438	1	0		1	NA	NA	NA
GATM	ENST00000396659	15	1263	0.05	15	11	0	220	89	2	2	1	1	15	3	3	95	1	0.053		1	NA	NA	NA
DYNC1I2	ENST00000397119	2	1900	0	28	15	0	293	132	2	2	1	1	2	3	3	173	3	0.0039		1	NA	NA	NA
DDHD2	ENST00000397166	8	2120	0	52	19	0	394	163	1	2	1	1	20	0	0	175	1	0.0001		1	NA	NA	NA
PLAA	ENST00000397292	9	2374	0.47	24	15	0	471	216	3	2	1	1	10	3	3	163	1	0.0091		1	NA	NA	NA
MRPS34	ENST00000397375	16	654	0	16	7	6	224	115	2	2	1	1	3	4	4	46	0	NA		1	NA	NA	NA
LARGE1	ENST00000397394	22	2257		29	12	0	471	255	1	2	1	1	16	1	4	159	1	0.0032		1	NA	NA	NA
CCDC40	ENST00000397545	17	3409	0	70	27	4	867	370	1	3	1	1	43	0	3	389	1	0		1	NA	NA	NA
TCTN1	ENST00000397659	12	1765	0	40	16	0	329	149	1	5	1	1	17	1	0	97	0	0.0002		1	NA	NA	NA
ALG3	ENST00000397676	3	1308	0	26	9	0	288	148	3	5	1	1	25	3	3	53	1	0.0054		1	NA	NA	NA
FTCD	ENST00000397746	21	1612	0	54	20	0	506	262	2	2	1	1	6	3	3	103	1	0		1	NA	NA	NA
ROBO3	ENST00000397801	11	4133	0	74	26	0	1006	452	1	2	1	1	24	0	0	265	1	0		1	NA	NA	NA
CEP83	ENST00000397809	12	2091		58	28	0	360	143	2	1	1	1	28	0	0	300	1	0		1	NA	NA	NA
HPS4	ENST00000398145	22	2114	0	28	11	0	487	226	1	5	1	1	18	3	3	148	1	0.0034		1	NA	NA	NA
COL25A1	ENST00000399132	4	1928	0	18	9	0	360	177	3	3	1	1	3	4	4	226	1	0.024		1	NA	NA	NA
MYO5A	ENST00000399233	15	5601	0.94	38	22	0	915	449	3	2	1	1	6	0	0	571	1	0.0004		1	NA	NA	NA
PEX26	ENST00000399744	22	913	0.93	18	7	0	214	101	3	3	1	1	16	3	3	63	3	NA		1	NA	NA	NA
WDR19	ENST00000399820	4	3993	0	74	32	0	699	298	1	2	1	1	48	3	3	328	1	0		1	NA	NA	NA
RPGRIP1	ENST00000400017	14	3837	0	81	35	0	783	318	1	2	1	1	85	1	0	391	1	0		1	NA	NA	NA
HMX1	ENST00000400677	4	1045	0.73	26	9	15	363	199	2	5	1	1	1	4	4	61	0	0.0054		1	NA	NA	NA
MMACHC	ENST00000401061	1	845	0	42	15	25	238	92	3	3	1	1	93	0	0	53	1	NA		1	NA	NA	NA
WDR62	ENST00000401500	19	4540	0	90	25	13	1001	473	2	2	1	1	59	0	0	273	1	0		1	NA	NA	NA
POMT1	ENST00000402686	9	2159	0	82	35	0	450	231	1	1	1	1	77	1	1	113	1	0		1	NA	NA	NA
CTNNA2	ENST00000402739	2	2844	0.43	22	14	0	460	263	2	1	1	1	3	4	4	253	1	0.014		1	NA	NA	NA
ANTXR2	ENST00000403729	4	1450	0.09	31	9	0	300	123	2	2	1	1	21	3	3	121	1	0.0023		1	NA	NA	NA
LIPN	ENST00000404459	10	1188	0	29	16	0	273	84	3	3	1	1	1	6	NA	83	1	0.0019		1	NA	NA	NA
OBSL1	ENST00000404537	2	5670	0	150	60	0	1491	735	1	1	1	1	28	3	5	339	1	0		1	NA	NA	NA
OTUD6B	ENST00000404789	8	875	0	21	5	0	175	56	3	3	1	2	13	0	3	108	1	NA		1	NA	NA	NA
FAM161A	ENST00000404929	2	2144	0	58	30	0	456	170	1	3	1	1	78	1	0	261	1	0		1	NA	NA	NA
TAPT1	ENST00000405303	4	1690	0.03	12	4	0	311	169	2		1	1	3	4	4	123	1	0.1025		1	NA	NA	NA
ABCG5	ENST00000405322	2	1943	0	41	21	0	490	225	3	3	1	1	17	3	3	123	1	0.0004		1	NA	NA	NA
CRPPA	ENST00000407010	7	1346		33	12	0	333	154	2	2	1	1	31	0	0	116	1	0.0012		1	NA	NA	NA
DYNC2I1	ENST00000407559	7	3176		65	26	2	743	329	3	3	1	1	11	3	3	309	3	0		1	NA	NA	NA
COA8	ENST00000409074	14	577		16	6	2	145	67	2	2	3	3	5	3	3	61	0	NA		1	NA	NA	NA
SAG	ENST00000409110	2	1203	0	26	13	0	278	121	1	2	1	1	13	0	0	95	1	0.0059		1	NA	NA	NA
ALDH7A1	ENST00000409134	5	1602	0	34	21	0	361	153	1	1	1	1	69	1	3	131	1	0.0009		1	NA	NA	NA
PREPL	ENST00000409411	2	1904	0	46	20	0	557	178	2	2	1	1	20	3	3	153	1	0		1	NA	NA	NA
TMEM237	ENST00000409883	2	1214	0	27	12	0	244	80	1	3	1	1	18	3	3	99	3	0.005		1	NA	NA	NA
CERKL	ENST00000410087	2	1586	0	47	19	0	354	154	2	2	1	2	72	1	3	135	1	0.0002		1	NA	NA	NA
ZNF142	ENST00000411696	2	5656	0	101	41	0	1137	453	1	1	1	1	12	3	3	377	1	0		1	NA	NA	NA
TMEM251	ENST00000415050	14	490	0.01	11	4	0	89	39	2		1	1	3	3	6	36	0	NA		1	NA	NA	NA
ASRGL1	ENST00000415229	11	921	0	21	5	7	216	112	2	5	1	1	0	NA	NA	73	1	NA		1	NA	NA	NA
CCDC32	ENST00000416810	15	555		7	3	0	98	32	3		1	2	2	5	NA	55	1	NA		1	NA	NA	NA
AASS	ENST00000417368	7	2758	0	56	23	0	558	235	3	2	1	1	11	3	3	224	1	0		1	NA	NA	NA
CCDC103	ENST00000417826	17	726	0	15	6	12	150	52	2	2	1	1	8	0	4	67	0	NA		1	NA	NA	NA
LMOD3	ENST00000420581	3	1680	0	43	13	0	408	173	3	4	1	1	22	0	4	200	1	0.0003		1	NA	NA	NA
LAMA2	ENST00000421865	6	9304	0	177	83	0	2120	838	1	2	1	1	372	1	1	724	1	0		1	NA	NA	NA
CC2D2A	ENST00000424120	4	4827	0	118	50	0	980	393	1	1	1	1	117	0	0	459	1	0		1	NA	NA	NA
IFT140	ENST00000426508	16	4360	0	86	36	5	1165	560	1	3	1	1	69	1	1	339	1	0		1	NA	NA	NA
RELN	ENST00000428762	7	10318	1	56	32	0	2040	890	1	1	1	1	47	1	1	691	1	0		1	NA	NA	NA
PCYT1A	ENST00000431016	3	1096	0	29	11	0	247	111	2	3	2	2	12	3	3	97	3	0.0035		1	NA	NA	NA
FAM126A	ENST00000432176	7	1556	0.12	30	11	0	319	140	1	1	1	1	7	4	4	134	1	0.0021		1	NA	NA	NA
DOCK8	ENST00000432829	9	6252	0	89	42	0	1645	713	2	2	1	1	37	0	3	510	1	0		1	NA	NA	NA
SLC13A5	ENST00000433363	17	1695	0	20	7	0	344	209	2	4	1	1	23	1	1	104	1	0.0235		1	NA	NA	NA
GLIS2	ENST00000433375	16	1569	0.86	20	3	0	391	213	3		1	1	1	6	NA	72	1	0.0206		1	NA	NA	NA
WDR73	ENST00000434634	15	1129	0	41	15	0	273	119	2	3	1	1	21	3	0	62	0	0.0001		1	NA	NA	NA
CFAP300	ENST00000434758	11	797		19	9	0	168	58	3	3	1	3	7	0	4	62	1	NA		1	NA	NA	NA
VPS53	ENST00000437048	17	2477	0	40	21	0	511	249	2	3	1	1	5	3	3	236	1	0.0003		1	NA	NA	NA
PARN	ENST00000437198	16	1896	0	30	10	0	413	147	1	3	1	1	28	0	3	184	0	0.0028		1	NA	NA	NA
TRAPPC9	ENST00000438773	8	3425	0	60	34	0	719	430	1	1	1	1	28	0	0	249	1	0		1	NA	NA	NA
CCBE1	ENST00000439986	18	1210	0	20	8	0	299	150	2	3	1	1	5	0	0	100	1	0.0172		1	NA	NA	NA
MTRR	ENST00000440940	5	2083	0	48	18	0	471	215	2	2	1	1	43	0	3	165	1	0.0001		1	NA	NA	NA
PRMT7	ENST00000441236	16	2062	0	55	24	4	489	239	2	2	1	1	21	0	3	139	1	0		1	NA	NA	NA
PRF1	ENST00000441259	10	1666	0	45	24	33	427	196	1	3	1	1	56	3	3	76	0	0.0001		1	NA	NA	NA
IL11RA	ENST00000441545	9	1257	0	35	15	0	271	119	2	2	1	1	9	0	0	59	1	0.0009		1	NA	NA	NA
LIG4	ENST00000442234	13	2735	0	63	21	44	577	198	2	2	1	1	38	0	0	254	1	0		1	NA	NA	NA
FEZF1	ENST00000442488	7	1424	0.95	9	4	0	264	130	3		1	1	2	4	4	97	0	0.195		1	NA	NA	NA
DCC	ENST00000442544	18	4315	0.99	24	14	0	936	423	2	3	1	1	26	0	4	318	1	0.0096		1	NA	NA	NA
IARS1	ENST00000443024	9	3756		86	31	0	771	289	2	3	1	1	19	0	3	308	1	0		1	NA	NA	NA
CPAMD8	ENST00000443236	19	5616	0	107	47	3	1392	652	1	1	1	1	4	0	4	337	1	0		1	NA	NA	NA
HERC1	ENST00000443617	15	14509	1	98	47	0	2734	1281	2	3	1	1	19	0	1	1163	1	0		1	NA	NA	NA
DDC	ENST00000444124	7	1430	0	20	10	0	330	156	3	3	1	1	30	3	3	107	1	0.0186		1	NA	NA	NA
NPHP1	ENST00000445609	2	2014	0	27	12	0	384	145	3	3	1	1	26	0	0	203	1	0.0038		1	NA	NA	NA
PROM1	ENST00000447510	4	2572	0	64	27	0	580	248	2	2	1	1	61	1	1	170	1	0		1	NA	NA	NA
PEX10	ENST00000447513	1	975	0	25	11	0	275	133	1	2	1	1	46	1	3	51	1	NA		1	NA	NA	NA
PNPT1	ENST00000447944	2	2324	0	33	13	0	515	212	1	2	1	1	17	3	3	201	1	0.0013		1	NA	NA	NA
NLRP2	ENST00000448584	19	3177	0	121	44	4	849	424	1	2	1	1	0	NA	NA	249	1	0		1	NA	NA	NA
CLMP	ENST00000448775	11	1115	0	22	13	0	230	105	2	2	1	1	5	3	3	95	1	0.0121		1	NA	NA	NA
BBIP1	ENST00000448814	10	276	0	8	2	0	67	14	3		1	2	2	3	3	35	1	NA		1	NA	NA	NA
ALOXE3	ENST00000448843	17	2121	0	43	21	0	467	193	1	1	1	3	41	0	0	122	1	NA		1	NA	NA	NA
TRIM32	ENST00000450136	9	1961	0	27	11	0	396	182	2	2	1	1	29	3	3	132	0	0.0039		1	NA	NA	NA
PIGG	ENST00000453061	4	2939	0	65	29	5	717	336	1	2	1	1	37	3	3	165	1	0		1	NA	NA	NA
LIFR	ENST00000453190	5	3275	0	65	21	1	698	247	2	1	1	1	49	0	3	247	1	0		1	NA	NA	NA
TMEM67	ENST00000453321	8	2960	0	65	29	0	539	200	3	2	1	1	99	1	1	217	1	0		1	NA	NA	NA
CTU2	ENST00000453996	16	1533	0	70	32	12	669	324	2	3	1	1	2	4	NA	107	1	0		1	NA	NA	NA
PAPSS2	ENST00000456849	10	1847	0	40	16	0	383	175	1	1	1	1	22	3	3	143	1	0.0001		1	NA	NA	NA
MUTYH	ENST00000456914	1	1551	0	49	24	2	368	133	1	1	1	1	147	1	1	119	1	0		1	NA	NA	NA
MAN2B1	ENST00000456935	19	3012	0	59	29	3	732	357	2	2	1	1	129	1	0	171	1	0		1	NA	NA	NA
JAK3	ENST00000458235	19	3352	0	46	19	3	684	356	1	2	1	1	39	0	0	199	1	0.0002		1	NA	NA	NA
TKT	ENST00000462138	3	1858	0.01	44	15	0	409	233	2	3	1	1	3	0	3	123	1	0.0001		1	NA	NA	NA
ARL6	ENST00000463745	3	554	0.01	13	7	0	91	36	2	2	1	2	15	4	4	50	1	NA		1	NA	NA	NA
RAB23	ENST00000468148	6	708	0.01	19	7	0	136	57	2	2	1	2	12	3	3	72	1	NA		1	NA	NA	NA
PUS7	ENST00000469408	7	1971	0	44	18	0	375	171	1	2	1	1	10	3	4	198	1	0.0001		1	NA	NA	NA
CCDC39	ENST00000476379	3	2806	0	76	28	4	562	204	1	1	1	1	54	1	0	NA	NA	0		1	NA	NA	NA
ALG2	ENST00000476832	9	1249	0	32	15	0	315	158	2	3	1	1	8	5	3	85	1	0.0017		1	NA	NA	NA
EMC1	ENST00000477853	1	2959	0	80	34	0	596	283	1	2	1	1	36	1	1	212	1	0		1	NA	NA	NA
FXN	ENST00000484259	9	628	0.34	12	5	0	156	84	3	3	1	1	12	0	4	38	1	NA		1	NA	NA	NA
DRAM2	ENST00000484310	1	794	0	24	9	0	167	55	2	2	1	1	13	3	4	NA	NA	NA		1	NA	NA	NA
GFM1	ENST00000486715	3	2238	0	60	23	0	431	160	1	3	1	1	72	1	1	206	1	0		1	NA	NA	NA
ADAM9	ENST00000487273	8	2438	0.03	39	13	0	422	193	1	1	1	1	10	3	0	199	1	0.0003		1	NA	NA	NA
IVD	ENST00000487418	15	1260	0	22	8	0	266	133	1	3	1	1	57	0	3	86	1	0.0136		1	NA	NA	NA
PDE6B	ENST00000496514	4	2543	0	57	28	0	647	303	2	1	1	1	82	3	3	207	1	0		1	NA	NA	NA
MTO1	ENST00000498286	6	2067	0	53	22	1	412	177	2	2	1	1	31	0	3	170	1	0.0001		1	NA	NA	NA
KIF1A	ENST00000498729	2	5328	1	23	8	0	966	657	2	3	1	1	112	5	5	384	1	0.0108		1	NA	NA	NA
NDUFA6	ENST00000498737	22	384	0	14	3	0	92	38	2		2	2	6	4	4	33	0	NA		1	NA	NA	NA
USP45	ENST00000500704	6	2428	0	81	34	0	471	175	1	1	1	1	5	3	3	223	1	0		1	NA	NA	NA
MEGF10	ENST00000503335	5	3399	0.39	53	26	0	743	305	1	1	1	1	26	1	0	194	1	0		1	NA	NA	NA
EYS	ENST00000503581	6	9395	0	245	96	18	2146	789	2	2	1	1	416	1	1	629	1	0		1	NA	NA	NA
TUSC3	ENST00000503731	8	1037	0	30	18	0	279	126	1	3	1	2	6	3	3	77	1	0.0025		1	NA	NA	NA
NEK1	ENST00000507142	4	3827	0	66	33	0	734	276	2	2	1	1	36	0	0	443	1	0		1	NA	NA	NA
RNASET2	ENST00000508775	6	762	0	16	9	5	172	87	2	3	1	2	4	0	3	64	1	NA		1	NA	NA	NA
HSD17B4	ENST00000510025	5	2187	0	36	11	0	526	175	3	3	1	1	71	1	3	185	1	0.0011		1	NA	NA	NA
TENM3	ENST00000511685	4	8073	1	46	20	0	1567	806	2	2	1	1	6	3	3	546	1	0		1	NA	NA	NA
ETFDH	ENST00000511912	4	1841	0	50	17	0	334	147	1	2	1	1	134	1	1	146	1	0		1	NA	NA	NA
FRAS1	ENST00000512123	4	11965	0	188	89	0	2648	1085	1	1	1	1	79	1	3	815	1	0		1	NA	NA	NA
PGM3	ENST00000513973	6	1617	0	52	15	0	275	114	1	2	1	1	22	0	0	147	1	0.0001		1	NA	NA	NA
CNGA1	ENST00000514170	4	2053	0	46	25	0	386	142	1	1	1	1	47	1	0	195	1	0.0001		1	NA	NA	NA
IDUA	ENST00000514224	4	1948	0	53	25	6	569	320	1	2	1	1	175	1	0	67	0	0		1	NA	NA	NA
BMPR1B	ENST00000515059	4	1499	1	7	4	0	314	127	3		1	1	13	0	0	121	1	0.2808		1	NA	NA	NA
OXR1	ENST00000517566	8	2606	0.84	35	18	0	500	200	3	1	1	1	1	4	4	256	1	0.0009		1	NA	NA	NA
GRM6	ENST00000517717	5	2624	0	65	32	0	728	374	1	2	1	1	30	1	3	138	0	0		1	NA	NA	NA
PIK3R1	ENST00000521381	5	2160	1	17	8	0	291	170	2	2	1	1	37	3	3	200	0	0.039		1	NA	NA	NA
ALG11	ENST00000521508	13	1475	0	34	8	0	278	96	1	2	1	1	13	4	4	110	1	0.0012		1	NA	NA	NA
NTRK1	ENST00000524377	1	2374	0	32	10	0	536	277	3	4	1	1	65	0	0	139	1	0.0014		1	NA	NA	NA
DNAAF3	ENST00000524407	19	1615	0	44	15	15	409	193	2	2	1	1	21	3	0	95	1	0.0002		1	NA	NA	NA
SLC6A5	ENST00000525748	11	2378	0	40	16	0	538	242	1	2	1	1	33	3	3	138	1	0.0003		1	NA	NA	NA
AMPD2	ENST00000528667	1	2460	0	40	18	0	437	262	1	1	1	1	27	1	0	178	1	0		1	NA	NA	NA
SLC24A4	ENST00000532405	14	1852	0	31	11	0	430	210	1	3	1	1	5	3	3	112	1	0.0015		1	NA	NA	NA
SPTBN2	ENST00000533211	11	7137	0	84	45	0	1458	800	1	1	1	1	33	3	3	659	1	0		1	NA	NA	NA
TRAPPC4	ENST00000533632	11	655	0	18	8	0	116	76	3	4	1	1	1	6	NA	45	1	NA		1	NA	NA	NA
AP3B2	ENST00000535359	15	3279	0.77	34	11	0	626	297	2	2	1	1	22	0	3	260	1	0.0006		1	NA	NA	NA
PCYT2	ENST00000538936	17	1157	0	14	7	4	244	155	2	2	1	1	1	6	6	82	1	0.07		1	NA	NA	NA
AP4S1	ENST00000542754	14	430	0	16	6	0	98	30	2	3	1	2	11	3	3	38	1	NA		1	NA	NA	NA
DDX11	ENST00000542838	12	2695	0	63	26	0	548	238	1	3	1	1	13	1	3	247	1	0		1	NA	NA	NA
MMAB	ENST00000545712	12	744	0	13	4	2	161	74	3		1	1	42	3	3	57	0	NA		1	NA	NA	NA
OTOGL	ENST00000547103	12	7004	0	157	72	0	1452	554	1	1	1	1	40	1	1	490	1	0		1	NA	NA	NA
BRF1	ENST00000547530	14	2016	0	33	15	0	616	298	1	1	1	3	8	3	3	155	1	NA		1	NA	NA	NA
VDR	ENST00000549336	12	1276	0	11	5	0	239	142	3	3	1	1	22	3	3	96	1	0.1286		1	NA	NA	NA
MAPKAPK5	ENST00000550735	12	1402	0.35	18	9	0	246	98	2	5	1	2	2	4	NA	141	1	0.0318		1	NA	NA	NA
RDH12	ENST00000551171	14	944	0	19	7	0	235	112	2	3	1	1	82	1	0	60	0	NA		1	NA	NA	NA
CEP290	ENST00000552810	12	7387	0	239	99	0	1334	479	1	1	1	1	352	1	1	1032	1	0		1	NA	NA	NA
PAH	ENST00000553106	12	1346	0	38	21	0	331	113	2	2	1	1	547	1	1	104	1	0.0004		1	NA	NA	NA
NPC2	ENST00000555619	14	451	0	12	6	0	78	40	2	4	1	2	28	3	3	34	1	NA		1	NA	NA	NA
VIPAS39	ENST00000557658	14	1463	0	24	18	0	270	105	1	1	1	1	13	0	0	121	1	0.01		1	NA	NA	NA
ETFA	ENST00000557943	15	990	0	18	4	0	173	77	3		1	1	22	3	3	75	1	NA		1	NA	NA	NA
NRL	ENST00000561028	14	712	0.05	29	8	0	170	83	1	2	1	1	21	3	3	48	0	NA		1	NA	NA	NA
FAH	ENST00000561421	15	1246	0	23	13	0	258	129	2	2	1	1	73	1	1	85	1	0.0094		1	NA	NA	NA
FRRS1L	ENST00000561981	9	877	0	17	8	0	205	96	3	2	1	3	18	3	4	49	3	NA		1	NA	NA	NA
ADGRG1	ENST00000562631	16	2051		39	17	0	419	233	3	3	1	1	51	1	0	105	0	0.0003		1	NA	NA	NA
SCAPER	ENST00000563290	15	4172	0.01	71	43	0	752	357	2	2	1	1	16	0	0	416	0	0		1	NA	NA	NA
TUBGCP4	ENST00000564079	15	1983	0	44	18	0	323	177	2	3	1	1	21	0	0	158	1	0.0001		1	NA	NA	NA
ZNF469	ENST00000565624	16	11861	0.72	137	47	136	3565	1685	1	1	1	1	47	0	0	759	1	0		1	NA	NA	NA
WWOX	ENST00000566780	16	1236	0	38	23	0	530	225	2	2	1	1	39	0	3	86	1	0.0006		1	NA	NA	NA
CLUAP1	ENST00000576634	16	1230	0	33	13	0	281	124	2	3	1	1	2	3	3	145	1	0.0013		1	NA	NA	NA
MYH3	ENST00000583535	17	5784	0	86	44	0	1010	552	1	1	1	1	44	3	3	667	1	0		1	NA	NA	NA
RBP3	ENST00000584701	10	3740	0	48	21	2	961	467	1	2	1	1	25	1	3	211	1	0		1	NA	NA	NA
GALK1	ENST00000588479	17	1171	0	24	4	0	263	136	1		1	1	36	1	3	74	1	0.0097		1	NA	NA	NA
APC2	ENST00000590469	19	6898	1	57	18	39	1949	1067	2	3	1	1	8	4	4	158	5	0		1	NA	NA	NA
TMC6	ENST00000590602	17	2399	0	54	23	4	613	284	2	1	1	1	11	0	0	132	1	0		1	NA	NA	NA
PRCD	ENST00000592014	17	162	0.02	8	5	0	34	15	2	3	2	2	7	3	3	11	0	NA		1	NA	NA	NA
FAM20A	ENST00000592554	17	1615	0	38	14	9	422	180	2	3	1	1	17	0	0	102	0	0.0006		1	NA	NA	NA
LRIT3	ENST00000594814	4	2036	0	36	12	18	431	194	2	2	1	1	4	0	0	126	1	0.001		1	NA	NA	NA
ADAMTS10	ENST00000597188	19	3288	0.84	21	13	0	637	355	3	3	1	1	9	3	3	176	1	0.0155		1	NA	NA	NA
SPTBN4	ENST00000598249	19	7660	1	39	13	0	1596	856	1	3	1	1	17	0	3	663	1	0.0006		1	NA	NA	NA
PNPLA6	ENST00000600737	19	4066	0	64	31	1	740	497	1	1	1	1	58	0	0	239	1	0		1	NA	NA	NA
DDOST	ENST00000602624	1	1309	0	20	5	0	305	169	3	3	1	1	2	4	4	65	1	0.0184		1	NA	NA	NA
GAS2L2	ENST00000604641	17	2637	0	62	23	37	672	293	1	2	1	1	1	6	NA	198	1	0.0001		1	NA	NA	NA
GTF2H5	ENST00000607778	6	214	0.05	5	3	0	41	17	3		2	3	6	3	3	20	1	NA		1	NA	NA	NA
NT5C3A	ENST00000610140	7	987	0.02	17	6	0	182	80	3	4	1	1	11	3	3	93	1	NA		1	NA	NA	NA
PANK2	ENST00000610179	20	1376	0	34	13	0	314	137	2	3	3	3	51	1	0	100	1	NA		1	NA	NA	NA
LRMDA	ENST00000611255	10	674		14	5	0	164	76	1	3	1	1	5	3	0	53	0	NA		1	NA	NA	NA
ARMC9	ENST00000611582	2	2433	0	54	23	0	515	233	1	2	1	1	12	0	0	197	1	0		1	NA	NA	NA
RSRC1	ENST00000611884	3	996	0	29	13	0	209	72	2	3	1	1	4	3	5	124	0	NA		1	NA	NA	NA
CTDP1	ENST00000613122	18	2873	0	42	17	0	706	402	1	3	1	1	0	NA	NA	238	1	0.0001		1	NA	NA	NA
ALMS1	ENST00000613296	2	12484	0	271	117	0	2918	1037	1	1	1	1	478	1	1	1076	1	0		1	NA	NA	NA
USH1G	ENST00000614341	17	1383	0	24	10	0	362	138	2	3	1	1	30	0	1	89	0	0.0079		1	NA	NA	NA
SAMD11	ENST00000616016	1	2521	0	83	30	8	837	438	2	3	2	2	1	6	6	50	3	0		1	NA	NA	NA
ALG9	ENST00000616540	11	1842	0	36	15	0	345	175	3	2	1	1	6	0	0	108	1	0.0003		1	NA	NA	NA
GPR179	ENST00000616987	17	7093	0	189	73	144	1508	635	1	1	1	1	26	5	5	609	1	0		1	NA	NA	NA
NR2E3	ENST00000617575	15	1225		23	7	0	313	152	3	2	1	1	56	3	3	79	1	0.0081		1	NA	NA	NA
PRSS56	ENST00000617714	2	1799	0	48	20	5	482	254	2	2	1	1	15	0	3	101	1	0		1	NA	NA	NA
RECQL4	ENST00000617875	8	3606	0	112	57	2	1366	663	1	1	1	1	188	1	1	246	1	0		1	NA	NA	NA
GALE	ENST00000617979	1	1037	0	16	6	0	229	115	2	3	1	1	10	3	3	69	1	0.0438		1	NA	NA	NA
KIZ	ENST00000619189	20	2009		58	18	0	410	156	2	3	1	1	22	3	5	200	1	0		1	NA	NA	NA
MFRP	ENST00000619721	11	1727	0	53	20	0	465	211	3	3	1	1	33	3	0	84	1	0.0001		1	NA	NA	NA
SCARF2	ENST00000622235	22	2590	1	28	9	5	588	326	3	3	1	1	10	3	3	125	1	0.0039		1	NA	NA	NA
CDHR1	ENST00000623527	10	2563	0	37	15	6	649	276	1	1	1	1	43	0	0	154	1	0.0008		1	NA	NA	NA
TREX1	ENST00000625293	3	944	0.58	30	6	0	210	107	1	2	1	1	48	1	0	42	1	NA		1	NA	NA	NA
SZT2	ENST00000634258	1	10227	0	188	84	0	2136	967	1	1	1	1	74	1	0	645	1	0		1	NA	NA	NA
DOCK7	ENST00000635253	1	6373	0	89	43	0	1097	466	1	3	1	1	32	3	3	517	1	0		1	NA	NA	NA
CLN3	ENST00000636147	16	1302	0	16	6	0	284	152	3	2	1	1	70	1	1	52	0	0.0441		1	NA	NA	NA
ACY1	ENST00000636358	3	1213	0	28	7	0	261	102	2	2	1	1	7	0	4	73	1	0.0042		1	NA	NA	NA
ASAH1	ENST00000637790	8	1174	0	30	19	0	344	132	2	2	1	2	57	3	1	84	1	0.0025		1	NA	NA	NA
ST3GAL5	ENST00000638572	2	1250	0	32	11	0	221	101	3	3	1	1	20	3	0	105	1	0.0009		1	NA	NA	NA
KCTD7	ENST00000639828	7	866	0	9	4	0	184	96	2		1	1	23	3	3	58	0	NA		1	NA	NA	NA
PIGN	ENST00000640252	18	2768	0	61	25	0	523	211	1	1	1	1	47	1	3	178	1	0		1	NA	NA	NA
PHGDH	ENST00000641023	1	1590	0	37	14	0	335	162	2	1	1	1	35	0	0	107	1	0.0003		1	NA	NA	NA
MFSD8	ENST00000641686	4	1545	0	30	12	0	298	138	1	4	1	1	52	1	1	107	1	0.0019		1	NA	NA	NA
PPT1	ENST00000642050	1	912	0	27	11	0	190	87	3	2	1	1	91	1	1	76	1	NA		1	NA	NA	NA
POLR1C	ENST00000642195	6	1032	0	32	10	0	262	97	1	3	1	1	25	0	3	72	1	0.0025		1	NA	NA	NA
SLC4A11	ENST00000642402	20	2608	0	39	18	0	610	364	3	3	1	1	63	1	0	140	1	0.0002		1	NA	NA	NA
TBCE	ENST00000642610	1	1568	0	45	15	0	327	149	2	3	1	1	11	3	3	145	1	0.0002		1	NA	NA	NA
SLC33A1	ENST00000643144	3	1644	0	17	6	0	255	139	2	2	1	1	5	3	3	94	1	0.0382		1	NA	NA	NA
BTD	ENST00000643237	3	1569	0	32	11	15	363	138	1	3	1	1	113	0	3	90	1	0.0018		1	NA	NA	NA
CEP78	ENST00000643273	9	2101	0	39	18	0	446	173	1	3	1	1	30	3	0	187	1	0.0005		1	NA	NA	NA
HOXA1	ENST00000643460	7	1006	0.29	25	12	0	244	122	2	2	1	1	5	4	4	64	0	0.0071		1	NA	NA	NA
SLC52A2	ENST00000643944	8	1334	0	21	7	3	346	199	2	4	1	1	22	3	3	42	0	0.0166		1	NA	NA	NA
SLC19A3	ENST00000644224	2	1486	0.1	23	9	2	323	144	2	1	1	3	39	3	3	86	0	NA		1	NA	NA	NA
ABHD5	ENST00000644371	3	1043	0	31	14	0	220	97	1	2	1	1	17	0	3	80	1	0.0013		1	NA	NA	NA
KCNJ10	ENST00000644903	1	1139	0.15	17	6	0	192	100	1	2	1	1	19	0	0	69	0	0.0386		1	NA	NA	NA
TNXB	ENST00000644971	6	12692	0.02	154	55	0	2644	1337	3	3	1	2	30	3	3	757	1	0		1	NA	NA	NA
COL13A1	ENST00000645393	10	2146	0	27	12	0	466	232	3	3	1	1	14	3	3	214	1	0.0038		1	NA	NA	NA
SLC52A3	ENST00000645534	20	1406	0.02	24	11	0	291	176	2	4	1	1	16	0	0	52	0	0.0091		1	NA	NA	NA
TBC1D24	ENST00000646147	16	1673	0	35	14	0	373	195	3	3	1	1	64	0	0	113	1	0.0013		1	NA	NA	NA
CTSA	ENST00000646241	20	1429	0	33	16	0	302	144	3	2	1	1	33	1	1	85	1	0.0014		1	NA	NA	NA
UBE2T	ENST00000646651	1	588	0	12	5	2	87	35	3	3	1	2	2	4	5	57	1	NA		1	NA	NA	NA
SAMHD1	ENST00000646673	20	1865	0	45	21	1	369	154	3	2	1	1	50	3	3	166	1	0		1	NA	NA	NA
COQ2	ENST00000647002	4	1109	0	25	12	1	271	117	2	5	1	2	15	3	3	61	0	0.0065		1	NA	NA	NA
MANBA	ENST00000647097	4	2623	0	64	29	0	553	196	1	3	1	1	20	0	0	185	1	0		1	NA	NA	NA
RPGRIP1L	ENST00000647211	16	3922	0	97	45	0	796	272	1	1	1	1	125	0	0	405	1	0		1	NA	NA	NA
SLITRK6	ENST00000647374	13	2525	0	35	12	0	503	225	3	3	1	1	4	3	3	196	0	0.0014		1	NA	NA	NA
ALX3	ENST00000647563	1	1028	0.02	21	3	0	237	123	3		1	1	7	4	4	NA	NA	0.0148		1	NA	NA	NA
ALOX12B	ENST00000647874	17	2091	0	29	11	2	433	216	1	3	1	1	116	1	0	NA	NA	0.0031		1	NA	NA	NA
ENPP1	ENST00000647893	6	2753	0	38	14	0	503	209	2	2	1	1	33	3	0	NA	NA	0.0008		1	NA	NA	NA
JAGN1	ENST00000647897	3	550	0.01	7	2	0	145	74	2		1	1	6	0	3	NA	NA	NA		1	NA	NA	NA
COL17A1	ENST00000648076	10	4439	0	90	35	0	1013	434	2	3	1	1	53	0	0	NA	NA	0		1	NA	NA	NA
ACP5	ENST00000648477	19	974	0.08	21	7	0	204	96	2	3	1	1	23	3	3	NA	NA	NA		1	NA	NA	NA
ATP8B1	ENST00000648908	18	3729	0	56	29	0	678	302	2	2	1	1	30	0	0	NA	NA	0		1	NA	NA	NA
EIF2B5	ENST00000648915	3	2150	0.06	34	11	0	435	174	1	2	1	1	65	0	0	NA	NA	0.0013		1	NA	NA	NA
GAN	ENST00000648994	16	1783	0.02	36	17	0	485	218	1	2	1	1	31	0	3	NA	NA	0.0005		1	NA	NA	NA
ITPR1	ENST00000649015	3	8217	1	57	30	0	1295	839	1	1	1	1	54	0	3	NA	NA	0		1	NA	NA	NA
LRP2	ENST00000649046	2	13889	1	103	60	3	2869	1137	1	1	1	1	42	0	1	NA	NA	0		1	NA	NA	NA
MMAA	ENST00000649156	4	1251	0	35	14	0	248	92	1	3	1	1	62	0	0	NA	NA	0.0001		1	NA	NA	NA
AGK	ENST00000649286	7	1254	0	37	11	0	230	109	2	2	1	2	17	0	0	NA	NA	0.0003		1	NA	NA	NA
COL9A3	ENST00000649368	20	2023	0	47	13	1	618	315	2	3	1	1	13	3	3	NA	NA	0.0001		1	NA	NA	NA
BMPER	ENST00000649409	7	2043	0	28	18	0	398	175	1	2	1	1	10	0	0	NA	NA	0.0039		1	NA	NA	NA
CA5A	ENST00000649794	16	911	0	19	15	2	276	125	2	2	1	1	4	4	4	NA	NA	NA		1	NA	NA	NA
LMBRD1	ENST00000649934	6	1607	0	36	15	0	333	114	2	2	1	1	7	3	4	NA	NA	0.0007		1	NA	NA	NA
BBS10	ENST00000650064	12	2170	0	59	16	45	450	176	1	3	1	1	145	1	1	NA	NA	0		1	NA	NA	NA
SEC23B	ENST00000650089	20	2285	0	61	32	0	453	197	1	1	1	1	28	3	3	NA	NA	0		1	NA	NA	NA
LRPAP1	ENST00000650182	4	1066	0	26	10	0	332	172	2	3	1	1	5	4	5	NA	NA	0.0061		1	NA	NA	NA
LPL	ENST00000650287	8	1418	0	27	15	0	336	139	3	2	1	1	77	0	0	NA	NA	0.0044		1	NA	NA	NA
ABCB11	ENST00000650372	2	3939	0	62	30	0	830	346	1	1	1	1	104	1	1	NA	NA	0		1	NA	NA	NA
SLC25A38	ENST00000650617	3	908	0	19	9	0	206	62	1	2	1	2	38	0	1	NA	NA	NA		1	NA	NA	NA
CTC1	ENST00000651323	17	3631	0	74	37	5	826	372	1	2	1	1	60	1	0	NA	NA	0		1	NA	NA	NA
ADAMTSL2	ENST00000651351	9	2838	0	29	15	0	695	386	2	2	1	1	13	5	5	NA	NA	0.0021		1	NA	NA	NA
COL18A1	ENST00000651438	21	3978	0	104	24	3	1216	622	3	2	1	1	86	3	0	NA	NA	0		1	NA	NA	NA
CHRNG	ENST00000651502	2	1542	0	40	15	0	362	177	2	1	1	1	24	3	3	NA	NA	0.0003		1	NA	NA	NA
BSND	ENST00000651561	1	959	0	24	11	12	198	97	2	3	1	1	17	5	5	NA	NA	NA		1	NA	NA	NA
NTHL1	ENST00000651570	16	909	0	24	13	0	259	115	3	3	1	1	53	3	3	NA	NA	NA		1	NA	NA	NA
EIF3F	ENST00000651655	11	1066	0.97	5	2	0	270	138	3		1	3	2	4	4	NA	NA	NA		1	NA	NA	NA
CPLANE1	ENST00000651892	5	9704		219	81	1	1882	720	1	1	1	1	134	3	3	NA	NA	0		1	NA	NA	NA
LRBA	ENST00000651943	4	8503	0	100	53	0	1763	710	1	1	1	1	57	1	0	NA	NA	0		1	NA	NA	NA
ERCC5	ENST00000652225	13	3546	0	82	28	24	722	323	2	2	1	1	34	3	0	NA	NA	0		1	NA	NA	NA
KIAA0586	ENST00000652326	14	4616	0	83	29	2	962	370	1	1	1	1	56	1	3	NA	NA	0		1	NA	NA	NA
ERCC6L2	ENST00000653738	9	4634	0	118	43	25	883	351	3	1	1	1	14	3	3	NA	NA	0		1	NA	NA	NA
AIMP1	ENST00000672341	4	933	0	19	5	0	176	74	2	3	1	1	7	5	5	NA	NA	NA		1	NA	NA	NA
AK2	ENST00000672715	1	714	0	13	5	0	148	61	3	3	1	1	18	4	4	NA	NA	NA		1	NA	NA	NA
DDHD1	ENST00000673822	14	2690	0.9	43	19	0	595	246	1	1	1	1	12	3	0	NA	NA	0		1	NA	NA	NA
UNC80	ENST00000673920	2	9910	0.05	121	66	0	1801	890	1	1	1	1	52	1	1	NA	NA	0		1	NA	NA	NA
FUT8	ENST00000673929	14	1719	0.01	24	12	0	296	158	1	4	1	1	5	4	4	NA	NA	0.0075		1	NA	NA	NA
ODAD1	ENST00000674294	19	2110		34	16	8	523	232	1	2	1	1	8	3	5	NA	NA	0.0011		1	NA	NA	NA
HLCS	ENST00000674895	21	2611	0	39	15	0	587	272	1	2	1	1	61	0	0	NA	NA	0.0003		1	NA	NA	NA
FANCD2	ENST00000675286	3	4313	0	74	29	0	803	332	1	1	1	1	67	1	1	NA	NA	0		1	NA	NA	NA
DYM	ENST00000675505	18	2158	0	46	27	0	432	192	2	2	1	1	26	0	3	NA	NA	0.0002		1	NA	NA	NA
CEP63	ENST00000675561	3	2098	0	70	26	0	471	157	2	3	1	1	8	3	0	NA	NA	0		1	NA	NA	NA
CSF1R	ENST00000675795	5	2898	0.13	31	13	0	554	337	2	2	1	1	50	0	0	NA	NA	0.0016		1	NA	NA	NA
ATM	ENST00000675843	11	9109	0	236	96	0	1735	668	1	1	1	1	1597	1	1	NA	NA	0		1	NA	NA	NA
PEX5	ENST00000675855	12	1905	0	31	16	0	413	198	1	3	1	1	20	3	3	NA	NA	0.0014		1	NA	NA	NA
TMPRSS6	ENST00000676104	22	2392	0	57	26	0	586	288	3	3	1	1	18	4	4	NA	NA	0		1	NA	NA	NA
ERCC8	ENST00000676185	5	1179	0	29	11	0	256	96	2	2	1	1	55	1	1	NA	NA	0.0032		1	NA	NA	NA
CSPP1	ENST00000678616	8	3651	0	103	34	0	730	269	1	1	1	1	48	3	0	NA	NA	0		1	NA	NA	NA
GNAT2	ENST00000679935	1	1057	0	27	9	0	192	83	2	2	1	1	18	1	0	NA	NA	0.0052		1	NA	NA	NA
RALGAPA1	ENST00000680220	14	7588	1	69	25	0	1236	503	2	2	1	1	6	4	4	NA	NA	0		1	NA	NA	NA
NAXD	ENST00000680254	13	980		14	7	1	269	127	2	3	1	1	7	5	3	NA	NA	NA		1	NA	NA	NA
SMPD4	ENST00000680298	2	2465	0	40	16	0	552	290	2	2	1	1	8	0	5	NA	NA	0.0004		1	NA	NA	NA
COL7A1	ENST00000681320	3	8717	0	150	66	1	1888	876	1	1	1	1	381	0	3	NA	NA	0		1	NA	NA	NA
ARF5	ENST00000000233	7	537	0.94	4	1	0	63	51	2		2	1	0	NA	NA	39	1	NA			NA	NA	NA
M6PR	ENST00000000412	12	828	0.01	11	4	0	163	60	4		1	3	0	NA	NA	61	1	NA			NA	NA	NA
ESRRA	ENST00000000442	11	1266	0.6	13	5	0	238	141	4	4	1	1	0	NA	NA	89	1	0.0824			NA	NA	NA
FKBP4	ENST00000001008	12	1370	0.16	33	11	1	288	138	3	3	1	1	0	NA	NA	147	1	0.0014			NA	NA	NA
CYP26B1	ENST00000001146	2	1533	0.98	6	4	0	316	193	3		1	1	4	3	3	94	1	0.338			NA	NA	NA
NDUFAF7	ENST00000002125	2	1316	0	33	17	2	334	135	2	2	1	1	2	4	4	106	1	0.0014			NA	NA	NA
FUCA2	ENST00000002165	6	1397	0	38	22	5	276	116	2	3	1	1	0	NA	NA	96	1	0.0006			NA	NA	NA
DBNDD1	ENST00000002501	16	473	0	11	4	0	117	71	2		1	1	0	NA	NA	34	0	NA			NA	NA	NA
HS3ST1	ENST00000002596	4	923	0	8	1	0	241	123	3		1	1	0	NA	NA	59	1	NA			NA	NA	NA
SEMA3F	ENST00000002829	3	2340	1	11	6	0	493	238	4	4	1	1	0	NA	NA	133	1	0.1238			NA	NA	NA
CFTR	ENST00000003084	7	4416	0	115	60	0	1074	354	1	1	1	1	783	1	1	373	1	0			NA	NA	NA
CYP51A1	ENST00000003100	7	1520	0	34	16	0	278	122	2	2	1	1	0	NA	NA	117	1	0.001			NA	NA	NA
TMEM176A	ENST00000004103	7	702	0.01	14	6	0	126	79	2	2	1	1	0	NA	NA	42	0	NA			NA	NA	NA
HSPB6	ENST00000004982	19	480	0.09	15	5	0	121	58	1	4	1	1	0	NA	NA	25	1	NA			NA	NA	NA
PDK4	ENST00000005178	7	1225	0	27	12	0	269	94	1	2	1	2	0	NA	NA	91	1	0.0043			NA	NA	NA
CCL26	ENST00000005180	7	282	0.01	8	5	0	52	21	4	4	2	3	0	NA	NA	20	0	NA			NA	NA	NA
RALA	ENST00000005257	7	617	0.97	3	2	0	41	44	3		2	2	8	4	4	68	0	NA			NA	NA	NA
BCAP29	ENST00000005259	7	719	0.26	26	9	0	158	56	3	5	1	3	0	NA	NA	77	0	NA			NA	NA	NA
BAIAP2L1	ENST00000005260	7	1522	0	26	8	0	352	169	1	3	1	1	0	NA	NA	132	3	0.0061			NA	NA	NA
CACNG3	ENST00000005284	16	944	0.99	3	1	0	128	95	4		2	1	0	NA	NA	54	3	NA			NA	NA	NA
DVL2	ENST00000005340	17	2196	0	35	11	0	533	281	1	1	1	1	0	NA	NA	122	1	0.0008			NA	NA	NA
RPAP3	ENST00000005386	12	1982	0	48	19	0	390	135	2	2	1	1	0	NA	NA	218	1	0			NA	NA	NA
UPP2	ENST00000005756	2	947	0	26	6	5	214	68	2	4	1	1	0	NA	NA	71	1	NA			NA	NA	NA
PRSS21	ENST00000005995	16	939	0	31	17	6	247	105	1	2	1	1	0	NA	NA	51	1	NA			NA	NA	NA
HOXA11	ENST00000006015	7	940	0.94	8	5	0	217	111	2	2	1	1	1	6	NA	58	0	NA			NA	NA	NA
CX3CL1	ENST00000006053	16	1191	0.61	12	6	9	289	180	2	3	1	1	0	NA	NA	83	1	0.0979			NA	NA	NA
SPATA20	ENST00000006658	17	2392	0	52	21	0	600	277	2	2	1	1	0	NA	NA	156	1	0			NA	NA	NA
CD79B	ENST00000006750	17	684	0.92	5	3	0	129	79	4		1	1	2	3	3	56	1	NA			NA	NA	NA
RHBDD2	ENST00000006777	7	1091	0.64	13	7	4	269	135	4	4	1	1	0	NA	NA	41	1	0.0886			NA	NA	NA
RPUSD1	ENST00000007264	16	934	0	30	11	9	338	184	2	2	1	1	0	NA	NA	46	1	NA			NA	NA	NA
TSR3	ENST00000007390	16	933	0	28	11	2	279	147	1	1	1	1	0	NA	NA	61	0	NA			NA	NA	NA
OSBPL7	ENST00000007414	17	2507	0	42	23	0	498	280	2	2	1	1	0	NA	NA	182	1	0.0003			NA	NA	NA
ARHGAP33	ENST00000007510	19	3843	0.03	37	15	0	445	251	3	2	3	3	0	NA	NA	119	3	NA			NA	NA	NA
NDUFAB1	ENST00000007516	16	467	0.53	2	1	0	124	48	4		1	3	0	NA	NA	32	0	NA			NA	NA	NA
YBX2	ENST00000007699	17	1087	1	4	2	0	225	99	2		1	1	0	NA	NA	77	0	NA			NA	NA	NA
KRT33A	ENST00000007735	17	1208	0	21	14	1	310	146	2	1	1	1	0	NA	NA	95	3	0.0136			NA	NA	NA
TFAP2D	ENST00000008391	6	1351	0.99	7	1	0	245	157	3		1	1	0	NA	NA	99	1	0.273			NA	NA	NA
CRY1	ENST00000008527	12	1749	0	37	16	0	300	150	2	2	1	1	0	NA	NA	137	1	0.0003			NA	NA	NA
PGLYRP1	ENST00000008938	19	588	0	15	5	5	137	53	2	4	1	1	0	NA	NA	32	1	NA			NA	NA	NA
STARD3NL	ENST00000009041	7	698	0	9	2	0	114	60	2		1	2	0	NA	NA	50	0	NA			NA	NA	NA
CD9	ENST00000009180	12	679	0	4	1	0	136	73	4		1	1	0	NA	NA	52	1	NA			NA	NA	NA
CD74	ENST00000009530	5	882	0.25	10	2	0	185	86	3		1	1	0	NA	NA	71	1	NA			NA	NA	NA
RPS20	ENST00000009589	8	356	0.02	1	0	0	38	40	6		3	1	2	4	4	38	1	NA			NA	NA	NA
CPA1	ENST00000011292	7	1250	0	25	11	0	260	144	3	5	1	1	2	4	4	73	1	0.0061			NA	NA	NA
RANBP9	ENST00000011619	6	2176	1	5	3	0	437	241	3		2	3	0	NA	NA	170	0	NA			NA	NA	NA
CD4	ENST00000011653	12	1368	0	22	8	0	258	145	2	2	1	1	0	NA	NA	124	1	0.0105			NA	NA	NA
SS18L2	ENST00000011691	3	231	0.02	4	2	0	56	24	4		1	3	0	NA	NA	19	3	NA			NA	NA	NA
TSPAN9	ENST00000011898	12	713	0.66	11	5	0	159	100	2	4	1	3	0	NA	NA	42	0	NA			NA	NA	NA
QPCTL	ENST00000012049	19	1142	0	36	11	0	267	127	1	2	1	1	0	NA	NA	55	1	0.0009			NA	NA	NA
PPP5C	ENST00000012443	19	1487	1	21	9	0	267	149	2	1	1	1	0	NA	NA	125	1	0.0171			NA	NA	NA
INMT	ENST00000013222	7	789	0	18	11	6	189	90	3	3	1	2	0	NA	NA	52	1	NA			NA	NA	NA
GPRC5A	ENST00000014914	12	1071	0	22	13	0	276	114	2	2	1	1	0	NA	NA	57	0	0.0128			NA	NA	NA
HEBP1	ENST00000014930	12	566	0	11	5	0	134	54	2	4	2	1	0	NA	NA	48	1	NA			NA	NA	NA
MS4A12	ENST00000016913	11	798	0	19	7	2	173	58	3	3	1	1	0	NA	NA	52	3	NA			NA	NA	NA
SCTR	ENST00000019103	2	1310	0	38	21	0	306	120	1	2	1	1	0	NA	NA	81	1	0.0004			NA	NA	NA
PSD	ENST00000020673	10	3059	0.9	32	11	0	604	329	3	3	1	1	0	NA	NA	191	1	0.0012			NA	NA	NA
SYT13	ENST00000020926	11	1275	0.69	12	8	0	255	131	2	2	1	1	0	NA	NA	92	1	0.1073			NA	NA	NA
VDAC3	ENST00000022615	8	844	0.99	8	1	0	150	61	3		1	1	0	NA	NA	61	1	NA			NA	NA	NA
SLC7A9	ENST00000023064	19	1452	0	33	9	0	313	174	1	2	1	1	40	3	3	76	0	0.0013			NA	NA	NA
RB1CC1	ENST00000025008	8	4763	1	20	9	0	867	348	1	2	1	1	1	6	6	534	1	0.0178			NA	NA	NA
AKAP11	ENST00000025301	13	5695	0.98	31	13	0	1176	447	1	3	1	1	0	NA	NA	477	1	0.0019			NA	NA	NA
CDH17	ENST00000027335	8	2482	0	47	25	0	551	219	2	3	1	1	0	NA	NA	177	1	0.0001			NA	NA	NA
CHPF2	ENST00000035307	7	2315	0	67	31	0	582	253	1	1	1	1	0	NA	NA	135	1	0			NA	NA	NA
GABARAPL2	ENST00000037243	16	350	0	7	3	0	72	34	3		1	1	0	NA	NA	35	0	NA			NA	NA	NA
NSMAF	ENST00000038176	8	2723	0	54	19	0	540	213	1	1	1	1	0	NA	NA	213	1	0			NA	NA	NA
TTC17	ENST00000039989	11	3402	1	30	13	0	648	272	1	2	1	1	0	NA	NA	282	1	0.0026			NA	NA	NA
HOXC8	ENST00000040584	12	727	0.17	11	9	0	166	85	5	2	1	2	0	NA	NA	73	0	NA			NA	NA	NA
MRI1	ENST00000040663	19	1104	0	21	6	2	289	128	1	3	1	1	1	4	4	62	1	0.0142			NA	NA	NA
BOD1L1	ENST00000040738	4	9130	1	55	21	0	1846	712	1	3	1	1	0	NA	NA	961	1	0			NA	NA	NA
TARBP1	ENST00000040877	1	4836	0	103	44	5	1088	460	1	1	1	1	0	NA	NA	361	1	0			NA	NA	NA
RIPOR1	ENST00000042381	16	3639		37	15	0	721	342	3	2	1	1	0	NA	NA	210	0	0.0006			NA	NA	NA
RTN4R	ENST00000043402	22	1420	0.96	7	3	0	320	186	3		1	1	0	NA	NA	47	1	0.2653			NA	NA	NA
PSMA4	ENST00000044462	15	778	0.6	8	2	0	86	55	2		2	1	0	NA	NA	85	0	NA			NA	NA	NA
ZPBP	ENST00000046087	7	1048	0	15	8	0	218	97	3	3	1	1	1	6	6	86	0	0.0538			NA	NA	NA
LCP2	ENST00000046794	5	1581	0.92	17	6	3	295	146	2	2	1	1	0	NA	NA	132	1	0.0355			NA	NA	NA
DCN	ENST00000052754	12	1073	0.31	13	6	0	214	94	2	4	1	1	4	6	NA	82	0	0.0867			NA	NA	NA
TNFRSF17	ENST00000053243	16	552	0	12	7	7	164	55	1	3	1	1	0	NA	NA	39	1	NA			NA	NA	NA
MRPS10	ENST00000053468	6	599	0	14	5	0	146	57	2	4	1	2	0	NA	NA	54	0	NA			NA	NA	NA
THAP3	ENST00000054650	1	715	0.01	24	8	10	175	88	2	5	1	1	0	NA	NA	64	0	NA			NA	NA	NA
VAMP3	ENST00000054666	1	298	0	10	6	0	69	26	3	3	1	2	0	NA	NA	25	3	NA			NA	NA	NA
RCN1	ENST00000054950	11	990	0	14	8	0	194	97	2	2	1	1	0	NA	NA	86	1	NA			NA	NA	NA
RFC2	ENST00000055077	7	1054	0	22	11	0	221	116	2	1	1	2	0	NA	NA	84	1	0.0124			NA	NA	NA
PPP1R3F	ENST00000055335	X	2396	0	47	11	6	520	248	3	5	3	3	0	NA	NA	138	1	NA			NA	NA	NA
NEXMIF	ENST00000055682	X	4548		7	4	0	608	254	5		1	1	132	3	3	406	1	0.2624			NA	NA	NA
ARHGEF5	ENST00000056217	7	4780	0	15	9	0	227	91	5	4	5	5	0	NA	NA	403	1	NA			NA	NA	NA
NFE2L3	ENST00000056233	7	2081	0	131	35	80	716	272	2	2	1	1	0	NA	NA	143	0	0			NA	NA	NA
TNIP3	ENST00000057513	4	967	0.02	20	10	0	194	85	3	4	1	1	0	NA	NA	135	1	NA			NA	NA	NA
SIKE1	ENST00000060969	1	619	0.2	7	3	0	111	45	3		1	2	0	NA	NA	74	1	NA			NA	NA	NA
TLL1	ENST00000061240	4	3021	0.17	42	21	0	576	261	1	1	1	1	3	3	3	256	1	0			NA	NA	NA
CBLN4	ENST00000064571	20	603	0.17	13	4	0	90	78	3		1	1	0	NA	NA	33	0	NA			NA	NA	NA
CLDN11	ENST00000064724	3	621	0.91	1	0	0	88	77	4		2	1	2	6	6	19	0	NA			NA	NA	NA
RELT	ENST00000064780	11	1283	0	22	11	0	284	147	2	3	1	1	3	4	4	74	0	0.0112			NA	NA	NA
CDC27	ENST00000066544	17	2456	1	7	2	0	288	168	3		1	1	0	NA	NA	209	1	0.2713			NA	NA	NA
YIPF1	ENST00000072644	1	913	0	19	4	0	170	83	3		1	1	0	NA	NA	53	1	NA			NA	NA	NA
ADCK2	ENST00000072869	7	1873	0	52	15	0	367	193	3	2	1	1	0	NA	NA	113	0	0			NA	NA	NA
SLC2A3	ENST00000075120	12	1481	0.01	19	4	0	291	134	1		1	1	0	NA	NA	95	0	0.0254			NA	NA	NA
ENPP2	ENST00000075322	8	2567	0	20	12	0	482	222	2	3	1	1	0	NA	NA	191	1	0.0194			NA	NA	NA
STYK1	ENST00000075503	12	1260	0	33	15	0	295	104	1	2	1	1	0	NA	NA	104	1	0.0019			NA	NA	NA
GNA11	ENST00000078429	19	1073	0.89	3	2	0	170	149	5		1	1	13	0	0	82	1	NA			NA	NA	NA
CREB3L3	ENST00000078445	19	1376	0	26	13	10	321	181	2	2	1	1	4	3	0	97	0	0.0055			NA	NA	NA
HDAC7	ENST00000080059	12	2950	1	15	7	0	600	360	3	4	1	1	0	NA	NA	180	1	0.0525			NA	NA	NA
MRPS35	ENST00000081029	12	964	0	28	8	6	196	90	3	3	1	1	0	NA	NA	89	1	NA			NA	NA	NA
APPBP2	ENST00000083182	17	1745	1	11	4	0	223	124	1		1	1	0	NA	NA	144	1	0.1258			NA	NA	NA
CA11	ENST00000084798	19	978	0	11	3	0	163	88	2		1	1	0	NA	NA	45	1	NA			NA	NA	NA
CD22	ENST00000085219	19	2531	0.8	37	23	0	546	269	2	2	1	1	0	NA	NA	186	1	0.0004			NA	NA	NA
GSC2	ENST00000086933	22	615	0	14	7	0	163	74	5	5	3	2	0	NA	NA	32	0	NA			NA	NA	NA
TRIB2	ENST00000155926	2	1029	0.98	4	2	0	162	124	3		1	1	0	NA	NA	66	1	NA			NA	NA	NA
GPKOW	ENST00000156109	X	1420	1	0	0	0	212	94	7		1	1	0	NA	NA	115	1	NA			NA	NA	NA
AQR	ENST00000156471	15	4423	1	32	17	7	659	336	2	3	1	1	0	NA	NA	386	1	0.0017			NA	NA	NA
ST6GALNAC1	ENST00000156626	17	1794	0	44	15	4	407	167	2	4	1	1	0	NA	NA	141	1	0			NA	NA	NA
LMCD1	ENST00000157600	3	1092	0	19	8	0	269	99	2	4	1	1	0	NA	NA	93	0	0.0225			NA	NA	NA
PSMC4	ENST00000157812	19	1246	0.3	16	5	0	142	128	2	2	1	1	0	NA	NA	113	1	0.0454			NA	NA	NA
FNDC8	ENST00000158009	17	971	0	19	5	0	215	98	2	3	1	1	0	NA	NA	70	1	NA			NA	NA	NA
ACAP1	ENST00000158762	17	2201	0.07	28	17	0	418	215	3	2	1	1	0	NA	NA	169	1	0.0049			NA	NA	NA
DERL2	ENST00000158771	17	713	0.96	5	4	0	91	56	3		1	1	0	NA	NA	42	1	NA			NA	NA	NA
NOX3	ENST00000159060	6	1694	0	37	19	0	386	163	2	2	1	1	0	NA	NA	103	1	0.0003			NA	NA	NA
ANO8	ENST00000159087	19	3681	0.96	43	23	6	870	448	2	1	1	1	0	NA	NA	256	0	0.0001			NA	NA	NA
ICAM3	ENST00000160262	19	1637	0	48	16	4	378	175	2	3	1	1	0	NA	NA	99	1	0			NA	NA	NA
CAMSAP3	ENST00000160298	19	3733	1	25	13	0	870	488	1	2	1	1	0	NA	NA	246	1	0.0068			NA	NA	NA
CTTNBP2	ENST00000160373	7	4969	0	86	31	0	1029	456	2	2	1	1	0	NA	NA	398	1	0			NA	NA	NA
KIF22	ENST00000160827	16	1984	0	58	23	0	471	234	1	3	1	1	7	5	5	164	1	0			NA	NA	NA
PRSS22	ENST00000161006	16	948	0	20	16	4	232	139	1	3	1	1	0	NA	NA	45	3	NA			NA	NA	NA
CEACAM1	ENST00000161559	19	1572	0	28	8	2	308	150	3	3	1	1	0	NA	NA	91	1	0.0041			NA	NA	NA
YTHDC2	ENST00000161863	5	4264	1	16	11	0	860	376	2	3	1	1	0	NA	NA	372	1	0.0461			NA	NA	NA
TMEM161A	ENST00000162044	19	1428	0	39	20	4	326	172	1	1	1	1	0	NA	NA	74	1	0.0006			NA	NA	NA
BCAR1	ENST00000162330	16	2606	1	18	14	0	791	365	3	3	1	1	0	NA	NA	159	1	0.0276			NA	NA	NA
FOXJ2	ENST00000162391	12	1715	1	12	6	0	333	154	2	3	1	1	0	NA	NA	121	1	0.1025			NA	NA	NA
GOLGA5	ENST00000163416	14	2184	0	27	18	0	418	171	1	3	1	1	0	NA	NA	243	1	0.0034			NA	NA	NA
CELSR3	ENST00000164024	3	9904	1	58	23	0	1970	997	2	2	1	1	2	4	4	458	1	0			NA	NA	NA
PPP2R5B	ENST00000164133	11	1481	0.98	17	7	0	248	157	2	2	1	1	0	NA	NA	116	1	0.0345			NA	NA	NA
PYGM	ENST00000164139	11	2509	0	46	18	0	591	258	2	2	1	1	119	1	1	172	1	0			NA	NA	NA
BCL3	ENST00000164227	19	1356	0.99	6	3	0	281	169	4		1	1	0	NA	NA	50	1	0.362			NA	NA	NA
PRLH	ENST00000165524	2	262	0.11	8	3	7	77	38	3		1	1	0	NA	NA	11	0	NA			NA	NA	NA
FSTL3	ENST00000166139	19	787	0.69	13	5	1	220	126	2	2	2	1	0	NA	NA	34	1	NA			NA	NA	NA
EPHA8	ENST00000166244	1	3001	0	46	18	0	740	345	1	2	1	1	0	NA	NA	157	1	0			NA	NA	NA
VASH1	ENST00000167106	14	1091	0.33	10	2	0	264	122	2		1	1	0	NA	NA	85	1	0.1381			NA	NA	NA
KRT20	ENST00000167588	17	1267	0	32	16	1	311	118	3	3	1	1	0	NA	NA	133	1	0.0014			NA	NA	NA
SPP2	ENST00000168148	2	629	0	12	7	0	138	68	3	5	1	1	0	NA	NA	50	1	NA			NA	NA	NA
FGF4	ENST00000168712	11	618	0.14	6	3	0	152	91	4		1	1	0	NA	NA	30	0	NA			NA	NA	NA
NMRK2	ENST00000168977	19	686	0	19	9	7	179	88	3	3	1	1	0	NA	NA	54	0	NA			NA	NA	NA
ST6GAL1	ENST00000169298	3	1216	0.23	20	9	0	235	105	3	3	1	2	0	NA	NA	90	1	0.0189			NA	NA	NA
TIMM21	ENST00000169551	18	741	0	24	9	2	165	64	3	2	1	1	0	NA	NA	72	1	NA			NA	NA	NA
BPIFB2	ENST00000170150	20	1362	0	16	6	0	305	175	2	4	1	1	0	NA	NA	60	1	0.0439			NA	NA	NA
REXO1	ENST00000170168	19	3650	0.99	37	11	0	1057	572	2	2	1	1	0	NA	NA	229	1	0.0004			NA	NA	NA
MKRN2	ENST00000170447	3	1243	0.01	22	9	0	297	128	3	2	1	1	0	NA	NA	102	1	0.0131			NA	NA	NA
GPATCH1	ENST00000170564	19	2776	0	50	22	0	590	247	1	2	1	1	0	NA	NA	280	1	0			NA	NA	NA
KEAP1	ENST00000171111	19	1870	0	17	9	0	309	216	3	4	1	1	0	NA	NA	118	1	0.0359			NA	NA	NA
P2RY10	ENST00000171757	X	1019	0.16	6	2	0	146	80	4		1	1	0	NA	NA	50	1	0.3511			NA	NA	NA
NGFR	ENST00000172229	17	1278	0.1	18	12	0	278	156	2	2	1	1	0	NA	NA	76	1	0.0281			NA	NA	NA
NTN1	ENST00000173229	17	1809	1	6	2	0	379	222	2		1	1	3	6	6	101	0	0.353			NA	NA	NA
ISOC1	ENST00000173527	5	892	0	17	8	0	200	102	3	2	1	2	0	NA	NA	66	1	NA			NA	NA	NA
TRO	ENST00000173898	X	4285	0	26	14	5	583	276	3	3	1	1	0	NA	NA	208	3	0.0052			NA	NA	NA
MNT	ENST00000174618	17	1743	1	4	3	0	414	255	4		1	1	0	NA	NA	121	0	NA			NA	NA	NA
LAPTM4A	ENST00000175091	2	695	0	18	5	0	153	58	1	3	1	1	0	NA	NA	35	0	NA			NA	NA	NA
ADAM7	ENST00000175238	8	2243	0	55	24	0	544	196	1	1	1	1	0	NA	NA	402	1	0.0001			NA	NA	NA
PTPN18	ENST00000175756	2	1368	0	40	21	0	352	156	1	3	1	1	0	NA	NA	89	1	0.0001			NA	NA	NA
DRD4	ENST00000176183	11	1256	0	53	11	8	577	316	1	2	1	1	0	NA	NA	29	1	0			NA	NA	NA
SCT	ENST00000176195	11	362	0	25	10	5	139	65	3	3	1	3	0	NA	NA	19	0	NA			NA	NA	NA
STK10	ENST00000176763	5	2888	0	54	20	0	607	283	3	3	1	1	0	NA	NA	328	1	0			NA	NA	NA
TBX21	ENST00000177694	17	1602	1	10	4	0	324	184	3		2	1	1	6	NA	110	1	0.1579			NA	NA	NA
CA12	ENST00000178638	15	1054	0	15	8	0	232	118	2	3	1	1	4	0	3	66	1	0.0528			NA	NA	NA
MAP2K5	ENST00000178640	15	1325	0	22	7	0	225	98	2	2	2	1	0	NA	NA	115	1	0.0118			NA	NA	NA
TIGAR	ENST00000179259	12	807		9	2	6	123	59	2		1	1	0	NA	NA	79	0	NA			NA	NA	NA
FGF20	ENST00000180166	8	633	0.81	11	4	0	223	94	3		3	3	1	4	NA	43	0	NA			NA	NA	NA
MTMR7	ENST00000180173	8	1969	0	41	29	0	574	247	3	3	1	1	0	NA	NA	157	1	0.0006			NA	NA	NA
CPB2	ENST00000181383	13	1261	0	23	12	0	215	123	2	3	1	1	0	NA	NA	87	1	0.01			NA	NA	NA
FAM107B	ENST00000181796	10	916	0	17	9	0	237	97	2	3	1	1	0	NA	NA	105	0	NA			NA	NA	NA
CDK13	ENST00000181839	7	4525	0.91	13	8	0	953	535	4	4	3	3	39	0	4	369	1	NA			NA	NA	NA
TSPAN32	ENST00000182290	11	953	0	20	12	2	224	86	3	2	1	3	0	NA	NA	58	1	NA			NA	NA	NA
TRAM2	ENST00000182527	6	1102	0.94	8	5	0	191	99	4	4	1	1	0	NA	NA	67	1	0.2434			NA	NA	NA
CLDN18	ENST00000183605	3	781	0	17	5	0	156	79	5	2	1	1	0	NA	NA	45	1	NA			NA	NA	NA
NDUFB4	ENST00000184266	3	387	0.01	11	6	0	102	41	2	3	1	1	0	NA	NA	32	0	NA			NA	NA	NA
HEATR6	ENST00000184956	17	3526	0	86	37	0	748	315	1	1	1	1	0	NA	NA	270	1	0			NA	NA	NA
ERLEC1	ENST00000185150	2	1438	0	40	14	0	288	126	2	2	1	1	4	6	6	130	1	0.0004			NA	NA	NA
TMEM131	ENST00000186436	2	5611	1	24	10	0	1111	462	1	2	1	1	0	NA	NA	402	1	0.0088			NA	NA	NA
TMEM38A	ENST00000187762	19	894	0	12	7	0	171	99	2	2	1	2	0	NA	NA	47	0	NA			NA	NA	NA
PSG6	ENST00000187910	19	1269	0	43	22	2	460	196	1	3	1	1	0	NA	NA	76	1	0.0003			NA	NA	NA
ACTR6	ENST00000188312	12	1180	0	29	15	0	163	80	3	3	1	1	0	NA	NA	105	1	0.004			NA	NA	NA
FAP	ENST00000188790	2	2257	0	45	26	0	436	203	2	2	1	1	0	NA	NA	173	1	0.0001			NA	NA	NA
DMRT3	ENST00000190165	9	1417	0	35	15	0	463	222	3	3	1	1	1	6	6	89	1	0.0005			NA	NA	NA
OSBPL6	ENST00000190611	2	2782	1	35	17	0	508	226	2	2	1	1	0	NA	NA	238	1	0.001			NA	NA	NA
CCN5	ENST00000190983	20	749		21	11	10	198	84	3	3	1	1	0	NA	NA	37	1	NA			NA	NA	NA
GAL3ST2	ENST00000192314	2	1193	0	36	12	29	361	172	3	3	1	1	1	5	5	57	1	0.0003			NA	NA	NA
UHRF1BP1	ENST00000192788	6	4302	0	75	27	0	827	336	1	2	1	1	0	NA	NA	338	1	0			NA	NA	NA
OSTM1	ENST00000193322	6	999	0.01	16	9	0	189	92	4	4	3	3	6	4	4	63	0	NA			NA	NA	NA
SLC13A1	ENST00000194130	7	1773	0	49	20	0	375	157	1	2	1	1	0	NA	NA	111	3	0			NA	NA	NA
PCDHB4	ENST00000194152	5	2387	0	68	18	65	599	276	2	3	1	2	0	NA	NA	141	1	0			NA	NA	NA
PCDHB2	ENST00000194155	5	2396	0	54	20	53	523	247	1	1	1	1	0	NA	NA	137	1	0			NA	NA	NA
HSPB11	ENST00000194214	1	430	0	13	4	0	73	32	4		1	2	0	NA	NA	34	0	NA			NA	NA	NA
STRADB	ENST00000194530	2	1246	0	20	7	0	203	90	2	2	1	2	0	NA	NA	86	1	0.0191			NA	NA	NA
ZNF324	ENST00000196482	19	1659	0.04	26	12	22	469	296	2	2	1	1	0	NA	NA	107	1	0.0054			NA	NA	NA
ZNF416	ENST00000196489	19	1781	0.37	41	14	41	334	155	2	2	1	1	0	NA	NA	164	1	0.0004			NA	NA	NA
RPS5	ENST00000196551	19	610	0.95	0	0	0	69	76	7		3	1	0	NA	NA	42	1	NA			NA	NA	NA
FAM234B	ENST00000197268	12	1856		22	12	0	385	187	2	2	1	1	0	NA	NA	114	1	0.0117			NA	NA	NA
PILRA	ENST00000198536	7	905	0	20	8	2	160	95	1	2	1	1	0	NA	NA	56	1	NA			NA	NA	NA
RRN3	ENST00000198767	16	1938	0	34	14	0	470	197	3	3	1	1	0	NA	NA	140	1	0.0011			NA	NA	NA
MOGAT2	ENST00000198801	11	999	0.01	21	11	0	252	102	2	4	1	1	0	NA	NA	57	1	NA			NA	NA	NA
AQP2	ENST00000199280	12	812	0	10	5	0	174	105	2	6	1	1	40	1	3	32	0	NA			NA	NA	NA
DIMT1	ENST00000199320	5	930	0	35	5	0	197	74	2	4	1	1	0	NA	NA	73	1	NA			NA	NA	NA
EIF2AK1	ENST00000199389	7	1878	0	46	26	6	407	189	1	2	1	1	0	NA	NA	180	1	0.0002			NA	NA	NA
NME8	ENST00000199447	7	1752	0	54	27	4	369	152	1	1	1	1	1	4	4	194	1	0.0001			NA	NA	NA
EPDR1	ENST00000199448	7	672	0.02	21	13	0	192	77	1	2	1	1	0	NA	NA	51	0	NA			NA	NA	NA
MRPL28	ENST00000199706	16	766	0	24	18	1	250	144	1	2	1	1	0	NA	NA	72	1	NA			NA	NA	NA
HBQ1	ENST00000199708	16	426	0	15	6	5	120	63	2	4	1	1	0	NA	NA	19	1	NA			NA	NA	NA
CEACAM6	ENST00000199764	19	1030	0	13	7	0	227	122	1	3	1	1	0	NA	NA	57	1	0.0858			NA	NA	NA
RBM22	ENST00000199814	5	1252	1	1	0	0	141	85	6		1	1	0	NA	NA	108	1	NA			NA	NA	NA
HSD17B2	ENST00000199936	16	1159	0	38	23	11	337	153	1	3	1	1	0	NA	NA	81	1	0.0011			NA	NA	NA
ZW10	ENST00000200135	11	2324	0	35	13	0	445	157	1	2	1	1	0	NA	NA	211	1	0.0016			NA	NA	NA
PPP1R15A	ENST00000200453	19	2023	0	64	26	11	467	187	1	1	1	1	0	NA	NA	191	0	0			NA	NA	NA
TRIP6	ENST00000200457	7	1422	0	32	12	0	371	145	3	5	1	1	0	NA	NA	83	0	0.0017			NA	NA	NA
ADAM11	ENST00000200557	17	2283	0	29	11	0	410	219	1	2	1	1	0	NA	NA	139	1	0.0033			NA	NA	NA
SLC22A4	ENST00000200652	5	1646	0	33	11	0	330	140	1	2	1	1	0	NA	NA	92	0	0.0012			NA	NA	NA
CETP	ENST00000200676	16	1466	0	37	14	0	311	152	1	3	1	1	4	4	5	99	1	0.0003			NA	NA	NA
MT3	ENST00000200691	16	204	0.06	5	4	0	39	18	3		2	1	0	NA	NA	20	0	NA			NA	NA	NA
TFAP2C	ENST00000201031	20	1346	0.92	6	3	0	244	161	3		2	1	0	NA	NA	94	1	0.3381			NA	NA	NA
SULT2B1	ENST00000201586	19	1091	0.44	9	4	2	281	116	2		1	1	5	3	3	70	1	0.1968			NA	NA	NA
EPS8L1	ENST00000201647	19	2153	0	68	30	0	601	286	2	2	1	1	0	NA	NA	153	1	0			NA	NA	NA
REM1	ENST00000201979	20	893	0	22	10	0	237	90	1	3	1	1	0	NA	NA	57	1	NA			NA	NA	NA
PDRG1	ENST00000202017	20	397	0	5	2	0	80	34	3		1	1	0	NA	NA	48	1	NA			NA	NA	NA
PPP1R13B	ENST00000202556	14	3256	1	18	11	0	716	324	2	2	1	1	0	NA	NA	275	1	0.0267			NA	NA	NA
TGM6	ENST00000202625	20	2108	0	54	28	0	521	234	1	2	1	1	6	4	4	140	1	0			NA	NA	NA
RALGAPA2	ENST00000202677	20	5583	0	96	46	0	1139	499	1	3	1	1	0	NA	NA	432	1	0			NA	NA	NA
RPL6	ENST00000202773	12	861	0.99	0	0	0	182	78	7		1	2	0	NA	NA	94	1	NA			NA	NA	NA
OAS1	ENST00000202917	12	1197	0	25	10	5	293	93	2	5	1	3	3	3	3	95	1	NA			NA	NA	NA
SIRT4	ENST00000202967	12	942	0	22	8	0	206	94	3	3	1	1	0	NA	NA	57	1	NA			NA	NA	NA
TRMT6	ENST00000203001	20	1483	0	22	10	0	294	129	3	2	1	1	0	NA	NA	159	1	0.0117			NA	NA	NA
HAUS5	ENST00000203166	19	1883	0	44	24	0	418	200	1	1	1	1	0	NA	NA	163	1	0			NA	NA	NA
UQCRC1	ENST00000203407	3	1430	0.02	25	10	0	329	153	3	2	1	1	3	4	4	87	1	0.0068			NA	NA	NA
GMIP	ENST00000203556	19	2892	0	46	16	4	625	318	1	2	1	1	0	NA	NA	204	1	0			NA	NA	NA
LAG3	ENST00000203629	12	1570	0.28	27	17	2	411	171	1	1	1	1	0	NA	NA	95	0	0.0045			NA	NA	NA
MLF2	ENST00000203630	12	740	0.86	6	5	0	169	63	5	2	1	1	0	NA	NA	62	1	NA			NA	NA	NA
OTUB2	ENST00000203664	14	699	0	12	6	0	152	73	2	3	1	1	0	NA	NA	46	1	NA			NA	NA	NA
TFAP4	ENST00000204517	16	1010	1	3	2	0	179	117	4		1	1	0	NA	NA	107	0	NA			NA	NA	NA
PDCD7	ENST00000204549	15	1453	0	42	15	0	366	190	1	2	3	1	0	NA	NA	113	0	NA			NA	NA	NA
SPG21	ENST00000204566	15	919	0	13	7	0	172	82	2	2	1	3	9	3	3	69	1	NA			NA	NA	NA
EFNB1	ENST00000204961	X	1036	0.93	0	0	0	142	90	7		1	1	33	0	3	65	1	NA			NA	NA	NA
NAT14	ENST00000205194	19	619	0.01	18	6	0	190	86	3	4	1	1	0	NA	NA	23	5	NA			NA	NA	NA
AASDH	ENST00000205214	4	3283	0	96	32	8	641	232	1	1	1	1	0	NA	NA	242	1	0			NA	NA	NA
CMTM6	ENST00000205636	3	548	0.43	9	2	2	105	59	2		3	3	0	NA	NA	36	0	NA			NA	NA	NA
APOH	ENST00000205948	17	1030	0	27	9	0	232	88	2	2	1	1	1	5	5	79	1	0.0039			NA	NA	NA
SPAG7	ENST00000206020	17	677	0	13	9	0	146	84	2	4	1	1	0	NA	NA	80	1	NA			NA	NA	NA
ESR1	ENST00000206249	6	1780	1	10	8	0	319	188	2	2	1	1	9	3	3	139	1	0.1426			NA	NA	NA
RGS17	ENST00000206262	6	629	0.27	11	6	0	105	44	2	1	1	1	0	NA	NA	67	0	NA			NA	NA	NA
TMEM101	ENST00000206380	17	770	0	20	8	0	164	85	2	3	1	1	0	NA	NA	38	1	NA			NA	NA	NA
CCDC80	ENST00000206423	3	2846	0	53	22	0	623	278	1	2	1	1	0	NA	NA	270	1	0			NA	NA	NA
PSME1	ENST00000206451	14	739	0.13	15	5	0	135	64	2	3	1	1	0	NA	NA	80	1	NA			NA	NA	NA
CEBPE	ENST00000206513	14	844	0.01	13	7	0	210	105	3	4	1	1	10	0	4	59	1	NA			NA	NA	NA
OSGEP	ENST00000206542	14	997	0	18	11	0	213	85	1	2	1	1	14	0	0	70	1	NA			NA	NA	NA
G2E3	ENST00000206595	14	2107	0.97	26	9	0	255	132	3	2	1	1	0	NA	NA	179	1	0.0052			NA	NA	NA
TEKT2	ENST00000207457	1	1284	0	46	14	0	313	115	2	2	1	1	0	NA	NA	117	1	0.0002			NA	NA	NA
UNC13D	ENST00000207549	17	3241	0	74	32	0	740	346	1	2	1	1	59	1	0	242	1	0			NA	NA	NA
XYLB	ENST00000207870	3	1592	0	39	16	0	375	141	1	2	1	1	0	NA	NA	115	1	0.0004			NA	NA	NA
ADH1A	ENST00000209668	4	1119	0	16	3	0	242	94	2		1	2	0	NA	NA	82	1	0.0448			NA	NA	NA
KRT23	ENST00000209718	17	1261	0	27	11	0	303	108	1	3	1	1	0	NA	NA	132	1	0.0045			NA	NA	NA
CBX5	ENST00000209875	12	572	0.93	2	0	0	59	47	4		2	1	0	NA	NA	71	1	NA			NA	NA	NA
KLHL20	ENST00000209884	1	1819	0.01	28	12	0	222	139	1	3	1	1	1	4	4	142	1	0.0032			NA	NA	NA
FMO2	ENST00000209929	1	1600	0	39	19	7	331	115	2	1	1	1	0	NA	NA	131	1	0.0004			NA	NA	NA
DHPS	ENST00000210060	19	1101	0	23	7	0	286	144	1	2	1	1	3	4	4	73	0	0.0096			NA	NA	NA
RAB26	ENST00000210187	16	762	0	17	4	0	228	116	3		1	1	0	NA	NA	47	0	NA			NA	NA	NA
PSMD5	ENST00000210313	9	1505	0	22	10	0	295	109	1	3	1	2	0	NA	NA	121	1	0.0107			NA	NA	NA
TPSD1	ENST00000211076	16	724	0	21	8	2	207	106	2	3	1	1	0	NA	NA	38	1	NA			NA	NA	NA
GSTA3	ENST00000211122	6	663	0	14	7	5	169	78	2	2	1	1	0	NA	NA	66	1	NA			NA	NA	NA
MAPK13	ENST00000211287	6	1086	0	25	7	0	250	107	2	4	1	1	0	NA	NA	92	1	0.0057			NA	NA	NA
TMEM14A	ENST00000211314	6	296	0.02	7	2	0	60	25	2		1	2	0	NA	NA	19	0	NA			NA	NA	NA
PRRT1	ENST00000211413	6	917	0.3	12	3	0	156	89	1		3	1	0	NA	NA	32	1	NA			NA	NA	NA
VCL	ENST00000211998	10	3383	0.05	42	16	0	564	279	1	2	1	1	5	0	4	321	1	0.0004			NA	NA	NA
SIRT1	ENST00000212015	10	2235	0.09	27	9	0	484	240	2	2	1	3	0	NA	NA	179	1	NA			NA	NA	NA
TGFBR3	ENST00000212355	1	2540	0	35	13	0	457	229	1	2	1	1	0	NA	NA	185	1	0.001			NA	NA	NA
TMED1	ENST00000214869	19	680	0	20	8	0	172	84	2	2	1	1	0	NA	NA	53	0	NA			NA	NA	NA
MZF1	ENST00000215057	19	2200	0	57	24	35	628	277	1	1	1	1	0	NA	NA	154	1	0			NA	NA	NA
OCEL1	ENST00000215061	19	789	0	28	11	0	219	113	2	2	1	1	0	NA	NA	68	1	NA			NA	NA	NA
PSMD8	ENST00000215071	19	1046	0.07	24	11	0	246	126	1	2	3	1	0	NA	NA	77	1	NA			NA	NA	NA
BCL7C	ENST00000215115	16	648	0.08	15	3	0	141	49	2		1	1	0	NA	NA	52	1	NA			NA	NA	NA
EFNA2	ENST00000215368	19	638	0.04	13	5	0	150	103	3	4	1	1	0	NA	NA	23	0	NA			NA	NA	NA
ATP5F1D	ENST00000215375	19	503		6	4	1	156	85	2		1	2	2	4	4	28	0	NA			NA	NA	NA
SMIM24	ENST00000215531	19	389		10	2	4	84	43	1		1	3	0	NA	NA	50	3	NA			NA	NA	NA
IGFALS	ENST00000215539	16	1816	0	40	16	40	590	316	1	2	1	1	7	3	4	75	1	0.0002			NA	NA	NA
MARCHF2	ENST00000215555	19	737		11	7	0	156	97	2	2	1	1	0	NA	NA	40	0	NA			NA	NA	NA
NDUFB7	ENST00000215565	19	411	0	19	7	0	114	59	3	3	1	1	0	NA	NA	40	0	NA			NA	NA	NA
TECR	ENST00000215567	19	914	0.11	13	2	0	174	104	3		1	1	1	4	4	48	0	NA			NA	NA	NA
TIMM13	ENST00000215570	19	285	0.06	6	1	0	69	41	4		1	1	0	NA	NA	25	3	NA			NA	NA	NA
CDC34	ENST00000215574	19	706	0.96	11	5	0	161	126	2	2	1	1	0	NA	NA	47	0	NA			NA	NA	NA
MISP	ENST00000215582	19	2036	0	38	21	2	657	290	2	2	1	1	0	NA	NA	140	1	0.0002			NA	NA	NA
GADD45B	ENST00000215631	19	479	0.21	3	1	0	77	62	5		1	1	0	NA	NA	36	1	NA			NA	NA	NA
MADCAM1	ENST00000215637	19	1144	0.53	27	10	5	315	158	3	2	1	1	0	NA	NA	56	0	0.0032			NA	NA	NA
MAPK12	ENST00000215659	22	1092	0	30	8	0	295	169	2	2	1	1	0	NA	NA	81	1	0.0029			NA	NA	NA
[truncated: 16,002 more rows]
